# Supplementary material for: Comparative Transcriptome Analysis Provides Novel Insight into Morphologic and Metabolic Changes in the Fat Body during Silkworm Metamorphosis
Source: Int J Mol Sci. 2018 Nov 9;19(11):3525. doi: 10.3390/ijms19113525 (PMC6274779; doi:10.3390/ijms19113525)
Supplement: Supplementary file 1 [file ijms-19-03525-s001.zip]

Archive with 11 entries (11 files):
- Figure S1. Pearson correlation between samples.pdf
- Figure S2. Transcriptomic and qPCR analysis of the genes in DEGs.pdf
- Figure S3. qRT-PCR analysis of RNAi efficiency and lipase genes.pdf
- Table S1. Summary of RNA-seq data.xlsx
- Table S2. List of all DEGs.xlsx
- Table S3. Co-expression of DEGs in the fat body.xlsx
- Table S6. DEGs involved in glycerolipid metabolism and fatty acid degradation pathways.xlsx
- Table S7. DEGs involved in lipid metabolic process.xlsx
- Table S8. Primer list.xlsx
- Tabls S4. Functional analysis of highly expressed at the third day of the last larval instar(L5D3) and the third day after pupation (P3).xlsx
- Tabls S5. Extracellular region of highly expressed during prepupa.xlsx
