# Supplementary material for: Comparative Transcriptome Analysis Provides Novel Insight into Morphologic and Metabolic Changes in the Fat Body during Silkworm Metamorphosis
Source: Int J Mol Sci. 2018 Nov 9;19(11):3525. doi: 10.3390/ijms19113525 (PMC6274779; doi:10.3390/ijms19113525)
Supplement: Supplementary file 1 [file ijms-19-03525-s001.zip › Table S1. Summary of RNA-seq data.xlsx]

## Sheet: Sheet1
Table S1. Summary of sequencing data
Sample name	Raw reads	Clean reads	Clean bases	Error rate(%)	Q20(%)	Q30(%)	GC content(%)	Total mapped	Multiple mapped	Uniquely mapped
L5D3_1	16104114	16096774	0.8G	0.01	99.3	97.66	45.96	15542097 (96.55%)	1123205 (6.98%)	14418892 (89.58%)
L5D3_2	21408994	20845499	1.04G	0.01	99.35	97.8	45.31	20252803 (97.16%)	1311913 (6.29%)	18940890 (90.86%)
W0_1	15901331	15393894	0.77G	0.01	99.11	97.36	45.7	14540761 (94.46%)	1367221 (8.88%)	13173540 (85.58%)
W0_2	17928949	17612386	0.88G	0.01	99.23	97.67	45.02	16641820 (94.49%)	1495601 (8.49%)	15146219 (86%)
W2_1	17263834	16969394	0.85G	0.01	98.97	96.56	42.43	15434075 (90.95%)	1164281 (6.86%)	14269794 (84.09%)
W2_2	19600137	19239225	0.96G	0.01	98.93	96.49	43.21	17378596 (90.33%)	1294996 (6.73%)	16083600 (83.6%)
P0_1	18402661	17878193	0.89G	0.01	99.27	97.7	44.96	15904497 (88.96%)	1377090 (7.7%)	14527407 (81.26%)
P0_2	17615553	17183836	0.86G	0.01	99.2	97.53	45.56	15432322 (89.81%)	1178547 (6.86%)	14253775 (82.95%)
P3_1	17365207	16728309	0.84G	0.01	97.81	93.88	43	12930870 (77.3%)	831557 (4.97%)	12099313 (72.33%)
P3_2	16828460	15829049	0.79G	0.01	97.69	93.54	43.11	12540228 (79.22%)	850227 (5.37%)	11690001 (73.85%)
