# Supplementary material for: Comparative Transcriptome Analysis Provides Novel Insight into Morphologic and Metabolic Changes in the Fat Body during Silkworm Metamorphosis
Source: Int J Mol Sci. 2018 Nov 9;19(11):3525. doi: 10.3390/ijms19113525 (PMC6274779; doi:10.3390/ijms19113525)
Supplement: Supplementary file 1 [file ijms-19-03525-s001.zip › Table S2. List of all DEGs.xlsx]

## Sheet: Sheet1
Table S2. The list of DEGs in the fat body
GeneID	L5D3	W0	W2	P0	P3
BGIBMGA000002	15.2652	8.07303	13.0775	14.5916	37.1618
BGIBMGA000004	0.424773	3.71896	1.7582	0.442953	0.224894
BGIBMGA000005	1.26008	5.67693	17.7652	8.74875	4.24461
BGIBMGA000006	0.47277	1.62364	4169.43	2.27378	9.15799
BGIBMGA000008	0	0	0	0	1218.44
BGIBMGA000009	0	0	0.413266	0.0737515	3021.41
BGIBMGA000010	0	0	1490.85	0.359252	1581.05
BGIBMGA000011	0.0901134	0	371.018	0.518448	736.619
BGIBMGA000012	0	0	39.9865	0.384447	296.806
BGIBMGA000013	0.0443058	0	985.727	0	969.151
BGIBMGA000014	0	0	0	0.148128	2347.77
BGIBMGA000015	0	0	0	0.0574971	804.026
BGIBMGA000017	27.0606	273.596	1015.96	738.781	389.713
BGIBMGA000018	0.40632	10.2674	42.5066	29.6911	2.73256
BGIBMGA000021	139.953	1030.68	284.059	663.459	53.7691
BGIBMGA000023	192.468	829.066	136.588	313.154	19.3827
BGIBMGA000024	68.2625	378.692	58.2854	235.41	8.04789
BGIBMGA000025	0.238281	0.416081	28.1901	0.575839	30.0532
BGIBMGA000026	0.271961	0.0707491	0.037787	0.0404609	93.9631
BGIBMGA000028	0.147112	0.0642092	6.29252	1.1665	57.2185
BGIBMGA000029	18.5511	3.11476	14.9118	10.9461	112.768
BGIBMGA000031	0.0310959	0.0598226	8.67509	41.252	10.2069
BGIBMGA000032	0.361593	1.84962	2.76326	15.0499	6.94699
BGIBMGA000037	91.3165	465.769	75.8903	205.696	9.14208
BGIBMGA000039	3.27216	95.047	140.217	148.692	29.6207
BGIBMGA000042	0.049922	0	0	0	1766.38
BGIBMGA000044	0	0.116655	288.46	0.0667142	493.384
BGIBMGA000045	0	0	106.757	0.0722277	367.461
BGIBMGA000046	0	0	0.777333	0	28.8487
BGIBMGA000047	122.503	0	22.3761	2.02328	27.0893
BGIBMGA000048	0.0389501	0	0.135578	3.26533	172.481
BGIBMGA000050	0	0.093356	14.8011	0	8.42794
BGIBMGA000051	0	0	0	0	4.04777
BGIBMGA000054	0.206954	1.74106	18.6172	0.612114	75.8596
BGIBMGA000056	0.026852	0.035925	3.23518	4.22588	1.89503
BGIBMGA000057	5.14517	1.36477	5.46918	7.9224	29.5243
BGIBMGA000059	0.178635	0	0.499714	0.441733	11.1028
BGIBMGA000060	0.139254	0.0191528	0.933935	0.714328	6.61165
BGIBMGA000062	35.0907	14.5398	15.0986	19.3725	68.8336
BGIBMGA000063	9.66912	18.1134	66.2279	57.4894	59.0576
BGIBMGA000064	55.8336	30.3953	68.982	67.6245	160.399
BGIBMGA000065	0.248177	9.84467	7.48038	228.727	334.062
BGIBMGA000067	0.0345372	9.41348	3.16409	22.1858	8.88298
BGIBMGA000068	0.0183019	3.3721	0.387791	0.143402	0.0805922
BGIBMGA000069	5.31503	17.3194	27.81	33.2215	42.6881
BGIBMGA000070	0	0.0609601	0	0	7.95038
BGIBMGA000072	6.6741	2.45912	4.41137	14.8624	71.5132
BGIBMGA000073	3.64403	14.2961	28.7936	83.3404	37.1497
BGIBMGA000074	69.3652	3.15169	26.1424	30.7042	314.522
BGIBMGA000080	0.319027	2.57722	3.70498	7.84651	14.6358
BGIBMGA000082	24.5792	30.7141	30.3917	40.1923	117.984
BGIBMGA000083	0	0	0.395927	0	10.9385
BGIBMGA000092	2.622	6.75803	8.54974	17.775	20.8419
BGIBMGA000096	11.9228	2.1228	17.601	25.0101	79.6108
BGIBMGA000097	11.5507	4.15743	16.1351	44.0194	64.4636
BGIBMGA000101	3.91186	6.98376	13.2371	12.9346	27.1799
BGIBMGA000103	51.96	26.3907	126.186	143	271.886
BGIBMGA000104	43.7916	10.9215	47.2006	46.6831	78.6346
BGIBMGA000106	33.0067	3.53168	20.5532	23.557	140.234
BGIBMGA000109	0.237856	1.45736	4.7168	9.67092	21.5228
BGIBMGA000114	4.26296	0.0834387	1.76816	1.87981	19.4338
BGIBMGA000115	3.20393	5.8728	13.9971	14.1001	36.7182
BGIBMGA000119	14.3769	1.23861	5.62877	3.0754	27.8293
BGIBMGA000120	13.8742	5.79399	16.3794	22.5806	71.4965
BGIBMGA000121	15.4439	5.03007	14.1063	9.16	54.5165
BGIBMGA000129	133.582	293.016	680.929	1464.77	2449.17
BGIBMGA000131	1.64073	0.518432	2.97506	2.10372	18.5872
BGIBMGA000132	93.7062	4.84493	44.4915	48.263	196.743
BGIBMGA000145	7.70401	23.4867	7.58753	4.81368	14.5964
BGIBMGA000146	10.1046	60.8573	10.4928	9.00068	14.1336
BGIBMGA000150	0.0989152	0	0	0	6.57983
BGIBMGA000153	2.78866	0.937009	10.5239	9.93927	21.9799
BGIBMGA000155	38.8001	20.7733	99.7489	117.717	306.991
BGIBMGA000157	15.2027	46.7755	78.2448	89.7182	104.507
BGIBMGA000159	0	2.14501	1.70301	2.71851	0.894149
BGIBMGA000160	0.170134	0	0.65296	1.53164	31.8315
BGIBMGA000162	0	0	0.234259	0.663764	24.5791
BGIBMGA000163	0.0738429	0	0.581961	0.971062	29.5796
BGIBMGA000164	0.0380216	0.0194724	0.452702	1.1618	32.3638
BGIBMGA000165	0	0.158615	1.48994	2.86906	44.5484
BGIBMGA000167	134.802	10.2575	37.4387	33.2665	113.688
BGIBMGA000170	4.76499	11.7242	14.0891	24.3549	29.8048
BGIBMGA000171	0.248767	25.9707	0.521984	2.78714	0.955593
BGIBMGA000174	2.84745	0.673818	4.73092	5.81885	16.963
BGIBMGA000176	1.60956	0.220774	1.16196	1.5806	4.82501
BGIBMGA000177	11.0903	4.49391	15.9602	9.99628	59.9665
BGIBMGA000178	4.78896	13.9368	47.456	6.07571	41.3416
BGIBMGA000180	3.85168	4.70956	3.12888	5.43682	7.11595
BGIBMGA000183	100.275	7.45454	0.822908	34.7023	11.1206
BGIBMGA000184	70.7083	5.81942	1.76068	28.3543	16.2261
BGIBMGA000186	10.7162	20.5493	36.4985	50.4245	61.6007
BGIBMGA000188	92.9399	14.2791	139.61	60.3569	172.637
BGIBMGA000189	4.83478	15.2711	12.3623	39.7137	37.2045
BGIBMGA000197	1.94567	6.859	9.18834	9.17381	21.7177
BGIBMGA000198	3.64286	6.6102	14.5116	18.524	29.7335
BGIBMGA000200	10.2217	16.7326	59.1568	49.8482	25.6939
BGIBMGA000201	71.2006	120.54	113.537	182.029	229.561
BGIBMGA000202	12.4622	490.06	201.325	270.828	209.512
BGIBMGA000204	7.67035	13.8861	16.3845	34.165	57.8824
BGIBMGA000206	79.4226	0.601236	49.697	21.4174	54.2052
BGIBMGA000207	89.0693	0.763134	63.3818	24.5307	60.2828
BGIBMGA000208	102.864	1.09979	77.1913	35.6999	59.7561
BGIBMGA000209	204.672	3.29639	223.79	90.7223	118.707
BGIBMGA000210	1.99922	7.43645	72.5251	152.935	65.7062
BGIBMGA000217	0.502732	6.61367	8.38405	15.5386	26.6394
BGIBMGA000222	16.2729	8.11539	7.68189	5.81896	62.9885
BGIBMGA000223	1.79557	28.831	0.749467	13.6781	11.2313
BGIBMGA000228	0.153112	0.0790043	10.5482	0.436392	28.9606
BGIBMGA000229	9.99889	18.063	21.8646	38.9473	60.3165
BGIBMGA000230	15.9172	44.433	39.6781	78.6838	71.0248
BGIBMGA000232	12.8373	18.9178	133.049	35.543	118.98
BGIBMGA000233	25.621	4.18846	21.6641	29.0466	76.4412
BGIBMGA000234	2.19197	1.04393	11.9931	5.01679	27.5903
BGIBMGA000235	3.14984	0.716044	11.241	6.15771	36.818
BGIBMGA000236	37.9265	160.643	28.5059	40.4301	19.4858
BGIBMGA000237	3.74318	5.90867	5.9695	7.65031	17.8978
BGIBMGA000243	10.0376	39.5269	123.849	92.2401	148.686
BGIBMGA000246	0	0	0.103316	0	6.6763
BGIBMGA000248	0	0	2.57898	0	67.0644
BGIBMGA000249	3.80192	0.524032	0.0911955	80.4459	1.4368
BGIBMGA000250	0.978389	0	1.57611	1.07928	68.6
BGIBMGA000251	0	0.0410485	0.907815	0.211388	358.157
BGIBMGA000252	0	0	0.518047	0.457968	49.9653
BGIBMGA000264	0	0	0.0879999	0	3.65525
BGIBMGA000271	0	0	225.917	4.49979	1143.37
BGIBMGA000273	0.180227	0	159.477	5.48074	1277.71
BGIBMGA000281	0	5.81521	4.12222	16.0172	246.433
BGIBMGA000290	6.42667	55.4907	42.3514	52.1226	96.2626
BGIBMGA000292	198.093	37.499	53.5971	61.3214	180.741
BGIBMGA000298	0.136578	1.07157	53.9383	118.479	63.3456
BGIBMGA000300	6.53028	2.26634	14.6239	9.36754	42.3821
BGIBMGA000301	0.0191938	0	33.9762	16.0879	37.74
BGIBMGA000302	8.13627	1.42035	14.1141	12.9008	91.8613
BGIBMGA000305	3.98711	1.81036	8.82797	3.14882	36.4826
BGIBMGA000307	74.707	4.60752	14.1242	12.9357	46.9553
BGIBMGA000315	0.419719	0.667701	35.3682	1.96406	6.44018
BGIBMGA000316	5.62153	1.92191	6.04583	4.99037	25.4336
BGIBMGA000319	0.0201199	0.0289154	1.21816	0.0496096	21.2615
BGIBMGA000321	7.08751	3.27538	15.9421	14.387	56.0014
BGIBMGA000324	641.649	33.4687	3.50164	3.47454	10.5899
BGIBMGA000328	170.898	8.52373	1.00007	0.218489	0.587031
BGIBMGA000329	71.6912	0.0476306	0.298277	0.400541	1.70662
BGIBMGA000330	0.335805	0.365761	14.6527	0.975264	1.74923
BGIBMGA000333	167.815	0.280068	0.0932799	0.0998806	3.87536
BGIBMGA000334	0.0776159	0	0	0	132.444
BGIBMGA000336	24.035	0.205187	345.731	0.992722	160.973
BGIBMGA000337	0.0672999	0.0900398	25.0164	305.661	104.572
BGIBMGA000338	2.03634	0	96.8908	3.46424	19.0228
BGIBMGA000340	0	0	0.293245	0	7.5803
BGIBMGA000341	129.608	0	0.826531	0	0
BGIBMGA000347	0.199887	0.184803	0.0629056	0.0673569	6.59058
BGIBMGA000348	5.50466	20.3129	47.6848	77.0418	115.83
BGIBMGA000354	5.79099	11.2045	11.3239	8.83217	28.5872
BGIBMGA000355	3.25174	7.30868	9.57155	15.0872	23.7927
BGIBMGA000356	3.94732	10.6247	24.846	24.1492	52.4691
BGIBMGA000360	13.3873	29.7505	71.9134	71.3632	95.6576
BGIBMGA000363	28.5996	23.278	27.4267	29.6768	20.7924
BGIBMGA000366	3.3773	0.304846	4.59637	2.15666	13.7608
BGIBMGA000374	8.89867	16.7931	41.1882	31.4019	60.8362
BGIBMGA000377	0.225887	0.197184	4.00258	0	14.1902
BGIBMGA000379	0.017193	0.396462	0.45738	0.743034	2.53375
BGIBMGA000384	2.54393	3.11543	19.7827	61.0222	59.464
BGIBMGA000388	0.806948	1.75274	17.3791	4.67723	2.31734
BGIBMGA000389	0	0	0.223272	2.54044	0
BGIBMGA000390	230.114	16.422	54.2023	46.6815	57.9322
BGIBMGA000391	168.451	87.029	47.5995	209.755	21.9948
BGIBMGA000392	1.68699	0.833386	19.1617	17.4587	47.148
BGIBMGA000393	6.74034	2.88027	4.29146	5.11893	14.9377
BGIBMGA000394	8.03629	17.1608	41.6719	46.1685	71.4299
BGIBMGA000396	24.0628	0.71971	10.207	24.4224	75.9885
BGIBMGA000397	34.0069	2.59797	18.6219	39.0681	101.08
BGIBMGA000398	226.085	68.9225	16.1204	52.0123	51.1773
BGIBMGA000402	0.392971	0	3.30657	0.692699	7.92198
BGIBMGA000404	2.32701	0.701523	5.85798	2.61134	22.313
BGIBMGA000408	3.90297	1.21994	9.38678	11.5221	57.0804
BGIBMGA000410	1.00399	3.10402	2.54731	5.61929	20.2532
BGIBMGA000411	10.1762	183.134	99.5124	503.442	14.984
BGIBMGA000412	16.2317	2.35146	22.7524	14.7842	69.8246
BGIBMGA000417	0.161973	0	0.0619115	0.109456	106.454
BGIBMGA000418	246.19	1.42838	90.6766	39.1029	490.083
BGIBMGA000419	832.584	35.2768	17.094	25.3361	59.4487
BGIBMGA000424	8.57398	1.57807	28.7367	15.2757	30.3368
BGIBMGA000425	42.1219	2.70596	14.5377	15.9462	64.4627
BGIBMGA000438	0	0	92.2427	0	14.0919
BGIBMGA000441	1.51402	4.98904	2.0072	4.35766	24.3035
BGIBMGA000442	2.69338	6.78335	3.38376	6.68211	22.0701
BGIBMGA000444	14.5046	9.28226	51.6324	20.2226	66.3387
BGIBMGA000448	1.67236	2.58679	3.33121	5.71316	45.5068
BGIBMGA000452	22.8586	4.84902	74.1339	27.8222	186.056
BGIBMGA000453	1243.08	1414.81	1135.31	888.446	102.87
BGIBMGA000462	9615.34	6461.99	9311.37	19408.3	828.165
BGIBMGA000466	0.0230659	0.0354388	0.38951	0.716858	9.65762
BGIBMGA000467	0.0751074	0.0670732	0.624511	1.49732	13.078
BGIBMGA000469	5.36412	17.8344	20.2078	37.1655	50.4008
BGIBMGA000470	1.47117	7.6526	24.2412	16.2975	65.522
BGIBMGA000472	0.236972	1.23759	10.915	4.71945	54.5626
BGIBMGA000474	30.4061	6.00574	43.4703	41.3973	127.906
BGIBMGA000475	1614.02	46.2586	765.947	1238.35	2171.82
BGIBMGA000476	1.59148	10.2278	89.9721	134.102	198.488
BGIBMGA000479	0.324683	0	0.498442	0	11.7827
BGIBMGA000480	0.411679	0.0827205	1.4272	0.307691	16.5256
BGIBMGA000481	51.5915	53.8381	11.0928	14.5073	31.437
BGIBMGA000484	16.3389	4.33934	15.3575	15.9954	53.1045
BGIBMGA000493	0	0.30261	82.7009	7.7427	18.7828
BGIBMGA000494	29.5733	7.52408	3.49326	5.33374	10.761
BGIBMGA000496	15.132	23.1747	69.9673	28.6389	9.40018
BGIBMGA000502	4.01031	0.714732	6.10225	11.6707	19.3109
BGIBMGA000504	259.61	0.04791	0.300026	0.249115	3.36318
BGIBMGA000505	169.49	0.252592	0.134909	0.137713	0.388119
BGIBMGA000509	7.15393	1.26668	1.80333	3.2372	11.5108
BGIBMGA000510	9.31733	1.68702	0.38175	3.61582	14.1474
BGIBMGA000511	132.611	33.3856	61.4638	58.6263	94.9231
BGIBMGA000516	12.6447	2.0654	4.19474	19.5709	88.2625
BGIBMGA000520	0	0.052701	2130.06	17.9118	276.937
BGIBMGA000523	2.37714	7.39385	12.9945	20.6496	3.73359
BGIBMGA000526	1083.33	522.563	542.898	659.285	2730.22
BGIBMGA000527	0.38903	0.17137	5.11831	13.39	12.9402
BGIBMGA000528	42.8657	5.50767	55.9599	46.2891	136.029
BGIBMGA000529	5.64144	1.54838	24.2773	167.283	123.932
BGIBMGA000530	2.43804	0.0785983	0.604307	0.379518	9.51302
BGIBMGA000532	27.8776	8.65015	11.9035	12.0528	30.9837
BGIBMGA000536	0.274828	1.51035	0.763708	0.367492	10.3992
BGIBMGA000540	0.938884	0.38682	2.08063	1.58868	14.2302
BGIBMGA000542	9.24229	0.815442	20.8077	4.72322	62.5263
BGIBMGA000543	8.43659	8.5111	28.0244	109.268	44.0476
BGIBMGA000544	11.4696	14.7072	60.3881	138.819	53.9712
BGIBMGA000545	12.9413	3.48977	11.2099	12.0883	37.1554
BGIBMGA000546	7.17549	3.00862	6.11788	9.49992	27.7419
BGIBMGA000548	3.2606	2.99476	4.56469	4.35007	39.8274
BGIBMGA000549	24.4175	9.02181	11.4016	13.0963	44.81
BGIBMGA000551	1.15858	2.55261	57.3667	116.207	288.21
BGIBMGA000552	1.06913	2.86519	115.989	156.069	290.079
BGIBMGA000553	48.4706	2.74968	38.0313	20.127	97.1254
BGIBMGA000554	0.0568279	0.147408	187.925	0.161074	266.373
BGIBMGA000555	0.958557	0.482479	2.99307	0.759395	10.6015
BGIBMGA000557	0	0.158231	2.00269	0.163363	5.61259
BGIBMGA000558	0.0689771	0.519938	0.867024	1.06858	74.9021
BGIBMGA000559	366.864	62.2774	257.768	255.521	285.466
BGIBMGA000561	450.716	78.8344	37.2486	56.2148	14.6638
BGIBMGA000562	122.529	2.67157	6.14486	26.9413	17.9343
BGIBMGA000564	0.889764	0.0838762	1.86898	1.36101	15.3512
BGIBMGA000572	34.4375	5.48295	7.09751	13.8592	34.5224
BGIBMGA000581	4.84205	0.6233	5.32023	3.4519	29.2207
BGIBMGA000584	6.86325	8.87772	7.81128	19.1961	14.4243
BGIBMGA000585	2.29591	2.3376	0.463948	0.398485	0.461018
BGIBMGA000587	0.220691	0.535113	0.666997	6.57257	10.6642
BGIBMGA000589	2.07235	7.95449	5.28671	8.69071	22.7642
BGIBMGA000590	7.43102	1648.25	2206.68	4563.02	1787.14
BGIBMGA000591	0.0294826	0.226488	1.11949	0.837769	32.1128
BGIBMGA000592	0.292559	0.644504	2.30877	1.5308	41.8494
BGIBMGA000597	0.964544	0.145541	1.72053	2.72729	27.3111
BGIBMGA000600	1.93177	0.351171	1.68873	1.73647	10.5795
BGIBMGA000601	34.5514	2.45394	3.43589	16.9998	17.2473
BGIBMGA000602	0.470098	0.209958	5.34755	18.3714	31.3355
BGIBMGA000603	2.0967	3.17119	8.70435	20.7069	14.4822
BGIBMGA000608	2.59497	1.36805	3.22575	2.00628	21.3423
BGIBMGA000610	1.12955	1.18982	0.0450279	0	0.113591
BGIBMGA000614	0.0207683	0.0319088	0.542007	0.102417	14.2475
BGIBMGA000615	0.175063	0.180047	2.04879	1.4596	21.0979
BGIBMGA000618	741.306	4.96486	238.212	60.5268	513.639
BGIBMGA000619	780.887	7.62843	298.168	88.7632	589.844
BGIBMGA000620	2.48978	0.85438	2.589	4.59501	21.4186
BGIBMGA000621	4.06469	1.26833	6.01486	3.38275	13.3069
BGIBMGA000622	1.29451	0.841674	3.94809	3.79903	62.5188
BGIBMGA000627	10.0901	21.5345	334.247	116.458	143.913
BGIBMGA000628	0.743729	0.999654	10.7898	29.5698	49.8562
BGIBMGA000629	16.9811	3.25326	11.6631	10.6964	70.2353
BGIBMGA000632	1.31111	0.47333	5.75002	3.31561	26.3203
BGIBMGA000634	3.70258	0	15.7878	5.03619	7.14959
BGIBMGA000635	6.78376	0.365079	26.0191	10.3703	7.99193
BGIBMGA000636	3.36799	0.226907	19.7879	7.40109	3.25744
BGIBMGA000638	0.0526548	0	0.568826	0.262501	13.0025
BGIBMGA000640	0.110313	0.0739245	0.0369321	0.274973	21.9255
BGIBMGA000643	0.0162839	0.100075	0.906629	0.0267674	3.04444
BGIBMGA000646	1.90795	6.91168	10.398	17.4429	21.714
BGIBMGA000648	3218.83	1337.59	4828.65	3161	1119.24
BGIBMGA000655	2.0609	0	0	0.401819	120.363
BGIBMGA000657	0.445834	0.624038	1.63921	0.777317	17.1747
BGIBMGA000661	20.2578	3.08842	12.0445	18.0715	96.0643
BGIBMGA000662	0	0	388.133	0.185396	328.806
BGIBMGA000664	33.9854	7.28816	24.4986	13.7693	55.1662
BGIBMGA000671	2.62367	0.630844	1.7591	2.16108	8.57147
BGIBMGA000672	117.013	6.29873	29.0154	89.3671	193.005
BGIBMGA000676	0.812639	8.18548	0.8162	3.98328	0.778095
BGIBMGA000680	59.908	1145.41	506.273	248.434	91.7882
BGIBMGA000685	0.0719675	0.171071	0.42733	0.0915137	7.83908
BGIBMGA000686	0.0778063	0.0924753	0.250518	0.197877	6.27214
BGIBMGA000689	8.27061	2.4401	6.37566	7.19099	19.0851
BGIBMGA000692	0.0907594	0.128641	12.5588	32.4689	30.7782
BGIBMGA000693	0.536566	1.27321	84.3384	155.484	76.4377
BGIBMGA000694	40.4198	17.9848	58.5877	48.5817	154.823
BGIBMGA000696	4.41978	1.33061	13.5155	8.64078	10.4306
BGIBMGA000698	24.5587	0.271478	3.077	5.01724	14.7764
BGIBMGA000699	14.4814	0.674118	5.37925	10.6909	28.0057
BGIBMGA000701	3069.41	442.076	651.606	329.59	230.229
BGIBMGA000703	151.507	14.1303	123.906	87.2429	211.296
BGIBMGA000704	246.77	58.3238	271.074	208.153	267.694
BGIBMGA000710	11.5281	1.67826	8.48858	13.8887	90.5528
BGIBMGA000714	13.3575	3.13344	43.7671	58.6327	54.4337
BGIBMGA000715	118.61	53.1004	131.558	142.899	251.997
BGIBMGA000716	1.95494	0.498804	61.9303	2.86768	4.70131
BGIBMGA000721	10.3581	1.13425	7.32612	12.1482	7.79465
BGIBMGA000723	3.79117	0.810551	4.51317	3.89883	49.1889
BGIBMGA000724	4.96108	1.39511	0.910315	5.24853	2.49436
BGIBMGA000725	0.120656	0.224987	0.183622	0.103557	3.21962
BGIBMGA000730	0.518702	5.91214	103.776	12.8976	51.372
BGIBMGA000731	1.39135	0.306928	1.42494	3.53156	8.68865
BGIBMGA000733	0.258474	0.0518027	8.46962	1.23183	11.7876
BGIBMGA000741	0.771493	2.82493	36.6387	2.72954	42.3928
BGIBMGA000743	11.0824	2.6	6.28642	15.5534	46.1696
BGIBMGA000744	18.0255	8.18508	21.2979	18.5889	48.5805
BGIBMGA000745	14.0889	4.90733	9.28754	7.5824	28.6669
BGIBMGA000752	1.23227	0.577162	2.14518	1.26885	19.1861
BGIBMGA000756	6.44454	1.17562	8.59449	5.98699	40.8605
BGIBMGA000759	494.838	177.684	392.712	333.885	978.381
BGIBMGA000767	50.5954	58.3747	34.9807	61.1549	60.5665
BGIBMGA000768	8.96131	47.5803	55.5633	81.8501	86.8137
BGIBMGA000769	13.0989	5.16851	14.8271	23.6242	29.2676
BGIBMGA000771	9.79028	24.096	24.9093	43.1715	59.206
BGIBMGA000772	300.394	38.7439	464.063	4656.06	372.847
BGIBMGA000773	0.287656	0.599136	1.26334	5.30892	0.463701
BGIBMGA000774	7.4499	1.2296	11.4451	57.7075	1.90281
BGIBMGA000775	0.0434566	0	147.907	4.44092	0.167177
BGIBMGA000783	1.32329	2.31187	5.37188	7.8736	119.123
BGIBMGA000784	0.125021	0.375602	0.26233	0.448182	18.9705
BGIBMGA000788	5.62092	0.571282	13.5734	9.54652	75.534
BGIBMGA000793	41.6653	10.6239	34.8763	38.3468	79.955
BGIBMGA000794	10.851	0.764855	2.48084	1.49481	5.28287
BGIBMGA000795	24.3273	0.559874	3.31936	3.00786	15.7962
BGIBMGA000796	18.3287	0.64364	4.76693	2.50828	16.3021
BGIBMGA000797	9.10375	0.842531	3.94288	1.86932	10.9308
BGIBMGA000798	28.4406	3.59726	10.6592	8.51425	26.2196
BGIBMGA000799	0.797409	0.482005	0.640467	1.39013	13.7747
BGIBMGA000801	6.79504	15.3796	26.2654	27.768	38.7433
BGIBMGA000802	10.8796	5.01646	30.055	32.7326	11.9466
BGIBMGA000804	236.996	106.048	213.77	176.82	568.741
BGIBMGA000806	43.4171	11.127	25.4925	14.6135	56.1163
BGIBMGA000809	8.47232	10.4334	9.53203	24.7707	64.9368
BGIBMGA000810	21.4162	89.7189	64.7287	99.1945	143.645
BGIBMGA000818	0.550804	2.76529	2.92047	2.02422	23.9864
BGIBMGA000819	122.243	99.0636	106.631	150.095	237.099
BGIBMGA000825	7.94554	0.38885	3.19324	3.84244	22.3487
BGIBMGA000829	18.9642	7.03021	42.7739	22.5949	104.403
BGIBMGA000830	2.76274	20.0431	25.9827	78.3169	47.1846
BGIBMGA000835	10.1098	0.314179	1.94649	3.5059	64.3778
BGIBMGA000836	2.86092	0.916403	4.23817	2.94931	17.4839
BGIBMGA000839	8.73535	3.46722	9.07452	13.7025	54.3118
BGIBMGA000840	0.289643	0.0519208	55.4934	0.191377	182.27
BGIBMGA000842	0	0	59.8607	0.15429	42.3734
BGIBMGA000846	2.15543	0.767149	3.89361	7.39006	15.4162
BGIBMGA000848	1.38574	1.44247	0.48309	3.42112	18.2584
BGIBMGA000849	0.29103	0.0311781	1.68641	0.630671	14.7874
BGIBMGA000850	0.178678	0.108067	0.950379	0.521688	9.81795
BGIBMGA000853	8.32005	15.3671	23.6006	50.41	46.5332
BGIBMGA000855	3.95844	12.1217	7.17552	36.5032	18.7439
BGIBMGA000856	0.267062	0.132465	1.50901	0.28124	37.7908
BGIBMGA000857	4.45358	3.34289	37.2596	21.3208	90.7108
BGIBMGA000861	1.79645	17.9447	51.4676	37.1434	65.7527
BGIBMGA000865	5.38919	16.844	30.8098	34.017	29.2047
BGIBMGA000868	7.99761	148.598	36.0455	16.8417	17.367
BGIBMGA000874	3.12059	0.779517	4.40373	7.61991	18.7702
BGIBMGA000881	0.103237	0	0.105657	0.110493	24.439
BGIBMGA000882	27.3703	12.3621	35.5883	31.5831	135.26
BGIBMGA000884	138.711	184.542	114.417	190.088	161.875
BGIBMGA000885	21.8992	10.693	32.1351	90.0194	42.3819
BGIBMGA000886	164.166	82.7575	309.249	550.464	31.3308
BGIBMGA000888	0.187428	0.0235535	0.503603	0.144019	4.69497
BGIBMGA000894	8.34651	3.31374	17.6506	9.62266	30.8941
BGIBMGA000897	58.8711	24.8093	48.933	57.3794	183.77
BGIBMGA000900	2.66031	0.262775	3.4681	7.80189	16.2366
BGIBMGA000902	6.38545	0.826835	11.2406	27.0684	51.6656
BGIBMGA000903	52.9863	11.2077	53.1925	41.2349	168.771
BGIBMGA000910	13.42	10.6405	12.9456	8.51297	161.81
BGIBMGA000914	0.451293	1.9937	3.60334	3.39401	7.35549
BGIBMGA000915	3.67284	9.33412	5.9762	6.28393	108.47
BGIBMGA000923	126.052	59.077	156.944	121.848	449.758
BGIBMGA000926	766.466	44.9555	190.145	145.659	266.395
BGIBMGA000928	0.0595152	0.12192	2.17682	1.10266	29.0537
BGIBMGA000929	0.475134	0	4.4583	2.07791	38.9455
BGIBMGA000930	2.74858	1.7579	6.55693	5.97352	54.8804
BGIBMGA000932	0.0727736	0.36261	0.904731	0.232359	6.50111
BGIBMGA000936	53.2196	19.8385	81.8491	70.8151	133.295
BGIBMGA000941	0.555752	0.113849	2.8214	1.33702	55.8306
BGIBMGA000942	0.306732	0.14694	2.82027	2.18489	68.7898
BGIBMGA000944	341.56	49.8648	882.738	455.897	450.03
BGIBMGA000947	70.9824	31.6683	143.841	67.6492	184.35
BGIBMGA000948	5.30185	11.0545	18.2059	19.0703	43.6306
BGIBMGA000956	7.91356	5.66816	28.88	22.5034	65.1805
BGIBMGA000959	1410.03	1346.07	1359.52	1287.24	2835.86
BGIBMGA000970	5.75409	13.6456	41.1783	35.384	57.6819
BGIBMGA000971	51.9684	128.9	138.261	122.401	230.738
BGIBMGA000977	9.52163	2.03878	21.9474	14.0129	85.372
BGIBMGA000987	0	0.225814	0.259111	0	36.4605
BGIBMGA000988	0.073715	0.229218	0.520588	1.0546	41.7533
BGIBMGA000991	8.83169	3.15213	25.933	12.502	75.9074
BGIBMGA001003	0.307403	0.111404	18.1758	266.706	11.0056
BGIBMGA001007	0.137551	0.794334	2.76444	0.300045	1.67557
BGIBMGA001008	4.351	165.483	44.7002	123.735	29.3127
BGIBMGA001015	8.83771	27.0868	28.8736	49.6386	61.5996
BGIBMGA001022	137.867	0.811147	8.43326	7.40161	46.9977
BGIBMGA001023	1.60436	0.110281	1.93198	1.21315	26.1311
BGIBMGA001024	1.90598	0.364297	3.1481	1.4415	28.7606
BGIBMGA001028	2.10753	0.616183	1.49234	6.83752	9.91383
BGIBMGA001033	8.19293	2.95432	16.4175	4.53578	11.5568
BGIBMGA001035	29.2689	3.35176	33.7371	28.7358	73.3401
BGIBMGA001036	4.40501	19.9306	28.376	34.9667	52.6448
BGIBMGA001037	17.5241	4.43404	19.9163	16.0239	47.3701
BGIBMGA001039	0.835117	0.545923	18.9425	2.63725	44.7622
BGIBMGA001042	2.40851	0.338031	2.56999	1.7724	8.76127
BGIBMGA001043	1518.72	935.983	991.448	871.642	2443.56
BGIBMGA001044	8.39728	1.72786	42.8468	20.2832	72.7047
BGIBMGA001048	2.0668	0.458222	1.45327	3.74125	14.037
BGIBMGA001052	0	0	28.094	0.569971	89.3333
BGIBMGA001056	3.11905	0.583973	3.05198	3.13772	9.17152
BGIBMGA001058	5.94657	0.790454	4.17587	6.22589	12.6553
BGIBMGA001059	0	0.0413603	6.55835	3.55923	3.97028
BGIBMGA001060	140.315	346.233	529.679	415.92	538.84
BGIBMGA001069	2.28693	2.78217	2.73577	15.1253	7.56501
BGIBMGA001070	34.7831	8.31328	48.3066	48.423	123.768
BGIBMGA001071	0.0506352	0	0.1166	0.249702	8.36177
BGIBMGA001072	0.388114	28.3521	3.698	7.45496	32.3108
BGIBMGA001073	13.4624	22.8573	42.2138	75.1111	51.921
BGIBMGA001076	8.91634	16.9029	21.8519	25.6431	60.6411
BGIBMGA001080	25.7007	97.137	78.6862	222.277	187.513
BGIBMGA001081	48.2481	358.367	209.798	913.241	250.589
BGIBMGA001082	37.463	60.9241	70.5381	157.989	81.7347
BGIBMGA001087	7.79031	5.47368	60.3247	37.0789	63.7684
BGIBMGA001088	2.73411	9.9434	19.7856	15.1071	23.6295
BGIBMGA001091	583.729	148.946	603.961	552.08	420.937
BGIBMGA001093	18.7681	5.64725	11.8925	15.5464	23.5996
BGIBMGA001096	2.06818	0.781017	15.0396	22.0201	39.1656
BGIBMGA001097	41.5136	7.47241	38.4459	39.0721	150.33
BGIBMGA001098	22.6586	197.733	321.373	160.711	113.014
BGIBMGA001100	4.34318	0.731962	2.9543	8.09154	20.477
BGIBMGA001106	1059.02	951.84	1062.38	1097.04	1983.93
BGIBMGA001107	143.092	11.8181	128.406	124.309	337.522
BGIBMGA001115	17.7417	8.33255	22.5884	16.3103	47.312
BGIBMGA001117	6.38837	18.6485	64.3498	52.0011	59.3872
BGIBMGA001119	121.351	47.0506	208.084	228.209	350.212
BGIBMGA001124	32.3817	53.2577	84.4004	163.621	355.183
BGIBMGA001135	0.0702358	0.805514	25.0447	1.53379	36.0453
BGIBMGA001136	145.424	45.0068	205.51	91.0192	200.954
BGIBMGA001137	1.59287	4.68236	3.1151	5.83141	51.7079
BGIBMGA001138	12.3138	5.44259	9.23445	14.9675	20.999
BGIBMGA001139	2.59188	1.15619	3.07224	2.58892	21.4908
BGIBMGA001140	0.6817	0.455859	0.834861	1.37873	14.1481
BGIBMGA001142	4.50827	6.31937	4.31953	8.05949	54.0346
BGIBMGA001143	12.7938	3.34406	6.75998	7.44859	22.192
BGIBMGA001144	0.0926258	0.0968816	143.034	0.114523	15.359
BGIBMGA001145	4.9605	0.302012	2.94023	4.88654	7.9566
BGIBMGA001146	0.0909417	0.110854	13.4542	0.497284	14.0291
BGIBMGA001147	3.58809	0.0350586	1.48063	2.47208	3.2637
BGIBMGA001151	1.12931	0	0	0.134419	11.3496
BGIBMGA001152	16.5748	3.80889	13.364	17.4127	30.7667
BGIBMGA001157	61.2574	12.9765	6.97162	24.1658	15.1596
BGIBMGA001159	11.0541	24.4865	37.7303	37.6142	50.4335
BGIBMGA001162	2.31229	0.472095	16.1486	16.6368	83.0232
BGIBMGA001164	1.74673	0.933307	1.9976	61.0921	85.2903
BGIBMGA001167	16.7133	8.45554	48.1046	52.0017	139.9
BGIBMGA001168	14.6993	33.8678	46.5015	90.6967	160.067
BGIBMGA001176	31.1772	59.1458	76.9054	33.812	166.765
BGIBMGA001178	57.504	84.9765	129.864	102.576	13.7274
BGIBMGA001179	0.0901134	0	0	0.296256	12.883
BGIBMGA001182	146.951	213.526	350.779	204.4	21.8376
BGIBMGA001185	6.60926	24.9568	226.506	269.643	105.431
BGIBMGA001190	76.4763	32.9071	67.4662	173.279	167.23
BGIBMGA001194	6.4296	1.05512	10.4327	4.78663	27.7892
BGIBMGA001198	0.11115	4.94634	4.09584	13.2983	14.0097
BGIBMGA001204	13.1365	8.39557	42.9641	8.82978	33.8721
BGIBMGA001206	43.7494	9.11433	49.5939	51.4894	263.592
BGIBMGA001211	12.9131	22.7462	36.4275	50.3127	49.1602
BGIBMGA001218	18.6496	4.75949	23.8567	26.1237	122.18
BGIBMGA001220	2.87626	4.97431	5.26938	35.3157	38.5918
BGIBMGA001222	4.66936	13.1759	20.3633	20.4381	40.6395
BGIBMGA001228	0	0.726493	1.33333	0.4155	0
BGIBMGA001232	76.9093	178.951	194.378	263.72	344.889
BGIBMGA001233	52.061	16.9713	16.2946	21.3317	27.6298
BGIBMGA001235	18.8737	0.768925	6.12858	4.3175	2.61191
BGIBMGA001236	34.1037	76.9122	65.344	52.0085	144.136
BGIBMGA001237	124.512	279.178	23.7931	95.2599	31.4273
BGIBMGA001238	12.438	7.93116	39.2258	27.5705	70.8913
BGIBMGA001241	17.0385	3.94456	17.8442	18.6945	70.0564
BGIBMGA001243	1269.2	1089.01	1080.32	1046.07	2458.57
BGIBMGA001253	8.9436	1.82776	6.41136	4.71571	33.2976
BGIBMGA001254	9.63058	3.00191	2.86575	4.49537	14.4232
BGIBMGA001255	10.4513	3.47717	3.35652	5.12164	13.8251
BGIBMGA001259	0.0415318	0.107731	1.12917	8.69587	4.22773
BGIBMGA001262	5.01415	1.06035	5.62764	3.16755	18.763
BGIBMGA001267	7.5047	16.2207	17.6693	27.749	57.7119
BGIBMGA001270	0.883968	5.79095	53.2142	13.3329	107.085
BGIBMGA001272	7.87266	16.3583	17.5866	11.4438	10.1164
BGIBMGA001273	3.65988	10.607	70.638	46.1592	140.87
BGIBMGA001275	44.1115	11.8885	6.17512	2.70343	18.7802
BGIBMGA001276	65.3614	10.3358	0.566748	2.1475	12.946
BGIBMGA001277	5.09544	0.0314046	0.497366	0.115756	0
BGIBMGA001278	18.6674	36.9232	51.0933	52.5131	83.1017
BGIBMGA001283	19.9751	9.65334	31.4505	26.2591	65.5616
BGIBMGA001289	5.24351	24.6712	115.178	61.1322	151.862
BGIBMGA001296	3.67343	0.618849	8.24615	1.95196	13.1474
BGIBMGA001300	0.671917	3.7768	3.30786	1.52895	2.41594
BGIBMGA001303	35.544	4.97179	30.6586	20.8656	81.6316
BGIBMGA001307	400.511	217.82	152.296	209.693	332.291
BGIBMGA001308	1.54315	9.109	79.5333	15.0447	31.7202
BGIBMGA001309	9.22856	4.88145	30.5407	21.0735	57.8021
BGIBMGA001313	0.0249923	2.02539	1.1972	0.343649	0.766464
BGIBMGA001316	0	0.192698	1.46468	3.7796	1.28057
BGIBMGA001323	317.492	55.5994	63.2073	61.9704	77.5039
BGIBMGA001324	0.327199	2.30347	0.863366	10.5342	14.3387
BGIBMGA001325	2.27363	2.10776	0.153438	89.7173	4.3415
BGIBMGA001328	14.7683	35.2975	19.7155	7.37588	8.9149
BGIBMGA001329	6.1368	40.056	20.2818	2.63909	5.93739
BGIBMGA001333	133.016	110.18	30.8464	49.9211	60.1089
BGIBMGA001336	5.73032	1.97743	7.44115	6.77422	37.5879
BGIBMGA001337	20.3147	20.963	11.5394	18.2014	23.4055
BGIBMGA001338	33.9823	64.377	30.7467	38.3966	38.7438
BGIBMGA001344	1.99276	0.286103	1.87921	2.27364	13.7196
BGIBMGA001347	0	4.87403	2.21119	1.09989	5.70994
BGIBMGA001348	199.193	269.346	141.737	162.989	474.556
BGIBMGA001349	4.76502	23.4279	10.0083	66.1435	28.6143
BGIBMGA001351	2355.39	36.8347	4.84189	2.46142	114.014
BGIBMGA001352	85.7379	2.9734	25.6582	20.9242	109.261
BGIBMGA001353	120.794	3.92869	28.7363	23.682	134.999
BGIBMGA001355	1.5536	6.01666	11.0847	48.2943	22.0489
BGIBMGA001356	2.84572	10.0562	15.6883	73.7183	37.4554
BGIBMGA001358	0	3.25676	0.428198	0	0.332545
BGIBMGA001365	0.336284	0.561469	1.00424	1.44243	18.0926
BGIBMGA001367	3.43252	8.49956	7.30721	21.7095	53.1142
BGIBMGA001370	4.51899	1.34147	8.26849	12.3037	26.847
BGIBMGA001371	4.17974	1.21014	9.74206	12.14	28.0712
BGIBMGA001372	7.86578	2.53003	13.2227	20.2057	30.1101
BGIBMGA001380	17.7465	27.9042	60.4289	75.6829	63.9684
BGIBMGA001383	94.9594	15.4056	19.8266	22.0194	34.3786
BGIBMGA001385	79.6785	3.77478	1.13001	1.51881	0.596485
BGIBMGA001386	109.104	187.809	158.329	212.146	154.215
BGIBMGA001390	1.66456	0.555133	1.8066	3.07903	9.65217
BGIBMGA001394	13.7257	1.78341	7.04935	13.6821	16.2073
BGIBMGA001395	93.8077	127.817	122.362	148.929	249.363
BGIBMGA001396	7.91061	1.9481	5.39235	5.84542	21.0897
BGIBMGA001399	93.8733	153.465	69.4104	435.846	149.461
BGIBMGA001400	0.0451048	0.0131603	0.0755041	0.0646776	127.171
BGIBMGA001402	614.845	7.00582	79.0521	38.4591	135.576
BGIBMGA001403	0.585945	1.6717	2.26368	2.62053	10.5679
BGIBMGA001406	34.2973	5.3826	42.3306	31.0585	216.969
BGIBMGA001411	23.7022	74.081	103.855	202.02	269.657
BGIBMGA001413	0.886515	1.59034	10.7261	14.3222	5.9544
BGIBMGA001415	48.6025	127.286	148.214	532.584	333.087
BGIBMGA001419	12.7483	1.11049	0.0449697	0.332568	0
BGIBMGA001422	0.321823	115.531	10.1016	41.1289	13.9193
BGIBMGA001427	3.22843	6.97516	14.1573	14.0627	30.1577
BGIBMGA001428	0.885157	2.5528	6.62616	7.07781	17.3564
BGIBMGA001430	4.01334	1.40981	6.42438	9.26605	30.3801
BGIBMGA001431	8.67159	6.46475	40.1347	50.9536	68.9157
BGIBMGA001433	2.98255	2.61332	3.23579	56.7943	23.0891
BGIBMGA001434	5.01182	1.06335	3.98093	55.8637	20.4635
BGIBMGA001435	6.95196	6.70571	7.8832	157.645	36.4268
BGIBMGA001436	1.12891	3.8015	4.98406	4.38493	20.8446
BGIBMGA001445	0	0	0.0176285	0.0188759	77.4245
BGIBMGA001448	8.64226	15.1341	27.1558	31.1482	60.9056
BGIBMGA001452	0.0518709	0.107368	15.3608	0.131918	133.093
BGIBMGA001456	8.52537	18.113	33.6409	40.0507	57.9574
BGIBMGA001457	3.69811	33.0095	44.8455	50.4222	71.4507
BGIBMGA001459	6.6484	54.743	47.9531	45.5934	30.1748
BGIBMGA001460	121.879	29.1704	126.033	104.099	162.671
BGIBMGA001464	17.4263	5.4302	26.871	12.7701	88.4359
BGIBMGA001469	1.53672	0.152685	210.472	21.783	159.85
BGIBMGA001471	1364.97	1011.55	1030.21	1003.6	2241.67
BGIBMGA001474	25.6965	46.9197	145.296	155.896	206.14
BGIBMGA001476	3.14159	12.4051	37.6579	31.6525	54.7185
BGIBMGA001477	4.98538	31.0512	37.7589	38.5297	89.2644
BGIBMGA001481	8.61833	9.9947	5.62884	5.88096	7.82798
BGIBMGA001483	1680.46	1933.45	2072.99	1861.49	4302.96
BGIBMGA001490	106.155	12.0884	99.5149	93.3053	547.818
BGIBMGA001494	7.75093	33.1462	58.3833	45.5831	63.2862
BGIBMGA001495	14.8641	70.6686	51.9167	105.53	102.48
BGIBMGA001500	26.2749	11.1299	41.8255	52.6167	144.703
BGIBMGA001501	1619.94	1308.67	1321.56	1332.96	3231.21
BGIBMGA001513	23.5334	34.5714	27.765	28.5932	57.381
BGIBMGA001522	2.16931	1.29197	28.1362	3.04919	14.2851
BGIBMGA001523	3.43828	5.93964	58.2153	5.8763	12.7114
BGIBMGA001525	28.7548	9.22315	54.5024	30.786	89.949
BGIBMGA001528	0.276877	1.21688	1.97893	5.91402	11.8805
BGIBMGA001530	0	0.0747133	0.318571	0.185271	3.74493
BGIBMGA001534	0	0	0.304174	0	8.43415
BGIBMGA001536	29.8148	39.778	33.5898	36.0322	58.7912
BGIBMGA001538	3.40976	0.961154	4.5746	4.58872	17.5168
BGIBMGA001539	3.41366	12.3314	28.4984	28.2315	73.8964
BGIBMGA001540	8.26438	4.59721	12.1704	16.9488	44.1258
BGIBMGA001542	23.7244	12.3918	54.2418	54.7051	137.031
BGIBMGA001549	489.607	1093.61	1883.03	5011.84	2936.17
BGIBMGA001553	5.06862	10.2809	22.477	28.4037	60.4133
BGIBMGA001556	12.1854	26.5227	36.3555	33.2987	71.8896
BGIBMGA001561	1.56106	4.79416	9.33883	7.29393	18.9451
BGIBMGA001570	520.994	92.7309	271.846	371.853	45.9299
BGIBMGA001571	12.1016	1.16843	3.26557	2.82401	13.2371
BGIBMGA001575	2.12621	0.684774	6.62592	5.84596	25.2522
BGIBMGA001577	0.188619	0.0677685	0.0361951	0.151408	15.6132
BGIBMGA001578	29.4874	14.6838	37.9784	28.2596	37.2797
BGIBMGA001579	5.35645	1.09562	5.41082	6.3551	27.3023
BGIBMGA001583	25.9067	10.8641	31.9412	40.2066	66.5053
BGIBMGA001584	69.6371	32.7027	168.779	165.921	455.508
BGIBMGA001591	2.82176	9.89138	13.3082	16.1319	24.0169
BGIBMGA001593	137.908	66.6502	163.041	144.817	343.591
BGIBMGA001595	1895.15	4605.89	276.041	1012.31	1408.65
BGIBMGA001596	8.36413	38.459	0.29065	2.05776	7.44378
BGIBMGA001599	22.3392	1.00229	6.4562	4.98677	4.7453
BGIBMGA001600	6.30053	0.23068	1.94938	13.1834	19.8242
BGIBMGA001609	5.12527	0.347341	8.89181	4.28352	35.7299
BGIBMGA001610	0.212507	0.0467202	0.84886	0.739537	8.80047
BGIBMGA001613	28.3831	29.3593	6.16588	9.85376	13.9046
BGIBMGA001614	0.381777	2.78222	5.69308	7.88657	15.032
BGIBMGA001621	2.57048	9.01612	10.2826	20.196	20.1647
BGIBMGA001627	99.807	136.916	146.854	178.73	537.942
BGIBMGA001629	1.14526	0.122318	0.57898	1.40801	0.952445
BGIBMGA001632	1.04876	4.07967	3.08728	5.00019	7.92781
BGIBMGA001634	0	0.457267	1.55701	3.84853	4.03439
BGIBMGA001637	4.32174	0.488097	5.73809	5.14921	37.7582
BGIBMGA001638	196.487	42.5838	106.742	74.3493	60.9622
BGIBMGA001643	2.14141	0.150931	1.5506	1.41617	8.0337
BGIBMGA001644	8.13021	0.743617	4.29358	5.23865	18.4494
BGIBMGA001646	7.68548	4.13725	14.4497	19.2225	42.9556
BGIBMGA001648	8.94216	4.03204	10.2939	9.03332	43.8356
BGIBMGA001653	3.74213	1.72211	1.67058	2.07244	14.4114
BGIBMGA001657	1.25826	2.8344	2.80405	5.72182	5.88691
BGIBMGA001658	1.2	4.14257	6.41345	8.82962	14.4127
BGIBMGA001660	3.7407	21.8896	16.512	20.4628	19.9197
BGIBMGA001661	2.06854	25.5818	18.7212	45.6984	42.836
BGIBMGA001664	0.220727	0	0.138928	0.332971	6.28201
BGIBMGA001666	5.52222	10.1361	10.3179	19.3859	29.7113
BGIBMGA001669	15.6238	27.5053	62.1888	68.7064	77.393
BGIBMGA001671	0	0.597898	0.133257	0.0713433	4.86985
BGIBMGA001672	0.117774	3.53341	0.325983	0.663698	2.8252
BGIBMGA001674	0.667654	0.192247	0.720769	1.29912	19.776
BGIBMGA001675	0.415309	0.204211	0.86781	1.07802	9.76502
BGIBMGA001677	3.05163	1.11297	5.03268	7.89281	32.5495
BGIBMGA001683	14.1501	0.104924	0.76944	1.59228	9.26141
BGIBMGA001692	1.30094	3.08101	2.78639	5.51776	14.0439
BGIBMGA001693	3.55648	8.91674	10.2905	16.5987	48.9283
BGIBMGA001694	0.774141	6.42509	3.77123	23.7618	61.5199
BGIBMGA001695	28.7663	343.296	307.425	647.56	127.111
BGIBMGA001698	13.2109	40.8755	26.7703	43.1171	41.0811
BGIBMGA001703	2.11986	0.324995	1.44027	2.34473	3.55125
BGIBMGA001704	2.92631	7.716	8.86265	13.1039	16.3128
BGIBMGA001705	2.0438	5.06115	8.8524	7.89829	16.1784
BGIBMGA001706	1.47773	3.32301	6.25636	5.83679	16.1569
BGIBMGA001708	88.3642	46.0461	45.5933	140.121	10.0289
BGIBMGA001709	4.27745	11.9662	21.8538	35.433	54.1402
BGIBMGA001711	30.6948	25.0205	148.779	128.382	199.805
BGIBMGA001712	5.97089	36.6368	11.2634	25.1228	24.9062
BGIBMGA001713	120.881	228.424	279.02	556.699	96.9959
BGIBMGA001714	1.55365	4.54863	2.71582	9.08541	0.742361
BGIBMGA001715	3.62042	7.30114	13.9056	11.0861	21.2428
BGIBMGA001716	8.58458	26.2513	44.443	31.305	41.7618
BGIBMGA001722	1.86859	0.398408	2.24364	3.64164	13.2566
BGIBMGA001725	22.886	1.75523	3.21845	8.07728	32.1066
BGIBMGA001726	27.5687	2.36123	3.5515	10.8223	30.3999
BGIBMGA001729	0.0441219	0.0590303	0	0.28334	8.2565
BGIBMGA001731	15.8971	55.8073	62.8918	102.253	169.485
BGIBMGA001732	7.6708	28.0018	9.7802	113.384	46.4078
BGIBMGA001735	10.6108	2.32662	13.1701	14.3856	57.6529
BGIBMGA001736	0.66975	3.14398	3.94606	6.8452	16.0907
BGIBMGA001741	1.85587	7.46613	11.5762	10.6795	23.9888
BGIBMGA001742	0.934894	0.318667	4.91552	6.35847	36.1588
BGIBMGA001744	1.05459	3.84823	7.72068	12.7667	15.4795
BGIBMGA001748	12.3257	22.4872	35.9337	52.1758	69.4638
BGIBMGA001751	42.0615	1.23275	17.4488	16.5554	109.539
BGIBMGA001753	0.0198015	0.0304233	0.0911955	0	20.7866
BGIBMGA001754	2.0257	1.18274	1.64685	0.988496	95.3495
BGIBMGA001755	1048.23	428.889	524.009	375.102	179.039
BGIBMGA001765	6.51242	6.49656	8.13784	34.5981	27.141
BGIBMGA001766	5.45178	18.4801	23.4631	77.4478	88.0491
BGIBMGA001771	7.86856	16.7343	25.1565	40.9006	38.3834
BGIBMGA001772	14.9615	51.2552	80.308	115.108	85.2947
BGIBMGA001781	0.559271	1.42061	2.20161	3.36608	14.5269
BGIBMGA001783	1.50823	5.05228	6.37651	8.64954	23.2733
BGIBMGA001787	5.06062	15.5558	33.06	29.9322	75.6133
BGIBMGA001790	17.631	5.31325	35.0597	59.2013	157.94
BGIBMGA001794	19.6025	5.70874	31.5697	68.4342	32.265
BGIBMGA001797	2.35543	15.2853	9.92064	26.2297	52.3604
BGIBMGA001798	0.0117366	0.103534	0.675133	9.08552	4.29604
BGIBMGA001799	5.77634	13.4115	23.7107	35.9177	42.4824
BGIBMGA001800	1741.57	1487.76	1564.52	1660.75	2991.34
BGIBMGA001803	5.53116	132.02	879.653	2236.56	177.854
BGIBMGA001806	22.9913	9.53371	45.6959	40.1543	162.601
BGIBMGA001809	1.45723	3.3121	7.38631	14.1224	29.4698
BGIBMGA001812	6.81907	6.20129	9.26952	35.5237	15.425
BGIBMGA001813	10.6853	20.5597	20.5976	68.9136	24.2607
BGIBMGA001814	1.0942	2.98943	4.14858	15.7684	13.192
BGIBMGA001815	0.0657693	1.1598	1.08846	1.46244	0.559103
BGIBMGA001818	2.93109	1.13599	15.0664	6.16877	21.1219
BGIBMGA001819	2.72526	6.40147	7.63063	8.33138	17.468
BGIBMGA001823	6.23233	13.8446	20.4242	41.5984	60.6616
BGIBMGA001827	0.177289	0.0487681	1.53012	0.675859	12.1524
BGIBMGA001828	193.464	260.301	158.745	235.852	376.42
BGIBMGA001836	249.703	20.0768	82.9331	121.197	183.541
BGIBMGA001841	24.9933	0.491201	3.28631	3.65105	20.1528
BGIBMGA001842	163.086	30.1946	74.7978	51.3393	137.21
BGIBMGA001847	8.80897	0.882326	2.91606	3.52529	26.5844
BGIBMGA001849	22.196	2.36236	13.1551	14.749	104.025
BGIBMGA001851	0.410601	0.685332	1.40967	1.415	18.8815
BGIBMGA001853	505.837	73.0758	253.427	307.713	1055.91
BGIBMGA001860	8944.97	1133.15	18.0899	23.0066	0.652808
BGIBMGA001861	0.137458	0	2.72096	0	8.67283
BGIBMGA001863	100.457	24.3625	103.224	95.9094	127.544
BGIBMGA001864	4.53294	2.70784	1.64147	4.90477	115.565
BGIBMGA001865	1.78236	7.23169	13.6309	35.2184	117.52
BGIBMGA001868	4.31945	1.0016	3.42942	4.10342	11.8946
BGIBMGA001873	31.2076	156.617	606.333	1964.26	432.578
BGIBMGA001874	30.7636	184.46	652.598	1799.86	405.88
BGIBMGA001875	3.5578	1.46986	4.89761	3.19501	19.5311
BGIBMGA001876	3.23116	0.374131	4.0203	7.39663	32.1118
BGIBMGA001882	5.10061	14.8168	10.8558	10.1977	48.3215
BGIBMGA001887	5.34758	2.24085	7.17609	10.3368	39.7138
BGIBMGA001891	0	0.033953	48.9677	5.54242	83.4188
BGIBMGA001892	0	0	2.77736	0.116917	2.82023
BGIBMGA001894	0.361209	2.28002	2.0942	4.88952	15.7598
BGIBMGA001896	1.4314	3.50402	0.961308	1.142	0.944461
BGIBMGA001898	18.0385	33.4736	61.9554	60.2402	104.422
BGIBMGA001899	0.041421	0.0387286	4.15558	0.0317225	4.01663
BGIBMGA001900	0.0300907	0	1.06338	0.151752	3.15897
BGIBMGA001904	0.227858	1.13483	135.624	1.35879	13.0438
BGIBMGA001905	0.213915	0.346597	13.7447	2.47942	3.1575
BGIBMGA001907	0.251564	0.140844	1.86935	0.262449	6.53912
BGIBMGA001908	2.9305	28.8228	14.6969	12.7803	1.35446
BGIBMGA001909	5.54031	138.976	49.0918	38.9994	4.84745
BGIBMGA001911	18.2004	20.5272	15.5724	29.6613	15.8016
BGIBMGA001912	21.4497	56.8012	38.6864	55.2427	25.4267
BGIBMGA001915	34.965	60.561	63.2652	77.1069	147.157
BGIBMGA001916	5.65677	11.8682	30.9804	21.1553	41.7181
BGIBMGA001917	0.0431375	0.429684	0.231781	0.175618	4.27092
BGIBMGA001920	21.2637	48.0683	56.6508	213.584	163.342
BGIBMGA001926	50.0884	210.392	55.644	185.231	195.261
BGIBMGA001928	29.144	217.339	82.1545	466.561	131.862
BGIBMGA001929	94.6261	168.778	106.552	322.813	268.309
BGIBMGA001933	10.0663	25.6955	33.288	31.6024	42.5368
BGIBMGA001934	8.06269	1.00932	29.7203	20.7598	118.673
BGIBMGA001935	11.2166	2.70485	47.4737	33.8106	146.315
BGIBMGA001944	22.3902	21.7394	7.39056	35.6385	16.2974
BGIBMGA001946	6.70354	0	6.83321	9.6313	11.0576
BGIBMGA001947	13.5873	3.43003	12.7418	22.5846	28.1641
BGIBMGA001950	38.6245	6.74602	27.7686	24.0624	156.417
BGIBMGA001959	1060.16	44.0405	2658.52	1314.36	851.677
BGIBMGA001963	3.17866	0.0796942	0.215042	0.170528	0.68658
BGIBMGA001964	6.93749	0.504938	0.439018	0.41277	0.432763
BGIBMGA001967	1.07654	5.00037	6.75346	14.7028	13.9735
BGIBMGA001969	0.014084	0.124241	32.9013	0.337542	10.7916
BGIBMGA001972	3.18951	0.412558	1.0224	2.9479	17.1434
BGIBMGA001983	14784.3	699.476	16.243	15.5829	73.8917
BGIBMGA001985	0.654425	2.12135	1.2422	10.1135	6.58322
BGIBMGA001987	0.560246	0.732274	1.36156	11.6593	5.57519
BGIBMGA001988	0.61608	1.21372	2.64511	15.8172	8.43694
BGIBMGA001991	1982.78	2149.89	2020.02	1939.13	2801.87
BGIBMGA002001	2.81582	0.320894	2.25849	1.30195	21.6471
BGIBMGA002004	29.7677	16.4784	27.9543	39.0014	155.345
BGIBMGA002012	13.0874	0.770306	11.1686	8.42216	67.604
BGIBMGA002013	18.8201	3.43135	18.4585	11.8128	71.6452
BGIBMGA002014	3.11384	6.45607	12.5746	12.8457	22.6815
BGIBMGA002015	165.024	5.46106	4.26287	10.0143	17.5501
BGIBMGA002018	5.27138	9.40435	20.6153	14.1242	115.711
BGIBMGA002020	2.61744	0.428162	2.10311	3.34598	9.1844
BGIBMGA002021	6.89222	8.81422	23.3576	5.92469	52.6076
BGIBMGA002024	51.8483	2.03993	21.5219	50.2001	68.0637
BGIBMGA002034	0.121804	0.354968	2.8033	0.770357	13.5263
BGIBMGA002039	5.43785	1.21461	3.78555	9.22037	13.0626
BGIBMGA002042	0.390067	0.619716	1269.68	2.33147	130.787
BGIBMGA002043	25.5049	206.212	232.865	130.981	56.3597
BGIBMGA002044	0.0429556	0.0444572	329.809	2.07055	270.099
BGIBMGA002048	0.907731	8.18493	1.94863	5.53316	1.50822
BGIBMGA002051	0	0.273583	6.57225	1.3367	32.4406
BGIBMGA002056	0.217907	1.25807	1.23607	2.63272	15.5849
BGIBMGA002064	0.0937688	0	0.0287901	0.0616547	7.17903
BGIBMGA002066	0.355369	0.0194348	0.0223005	0.119393	11.6303
BGIBMGA002069	3.78687	1.35408	4.3881	6.73497	18.763
BGIBMGA002071	196.479	104.869	90.4862	176.799	119.813
BGIBMGA002076	0.241924	0.0219587	0.0438817	0.138768	53.5321
BGIBMGA002077	3.80265	0.576163	1.00173	0.61753	12.1439
BGIBMGA002085	0	0	0.130854	0	14.7796
BGIBMGA002087	459.678	171.099	145.169	72.3488	27.4604
BGIBMGA002088	0	1.58253	0.277256	0.633935	0.220651
BGIBMGA002090	0.105538	3.20285	8.38253	52.4463	11.5492
BGIBMGA002096	2.44843	0.66654	3.7034	5.31931	27.6924
BGIBMGA002101	8.38098	1.1982	8.87113	11.4452	46.8392
BGIBMGA002107	4.18157	1.98952	4.44193	25.1681	35.1407
BGIBMGA002114	6.09586	10.2592	13.6856	22.3527	154.909
BGIBMGA002119	2.4145	0.0427858	0.574435	0.0788531	132.052
BGIBMGA002120	5.86259	0.781679	3.16702	1.34109	16.8109
BGIBMGA002123	0.440065	0.300505	0.743052	0.748887	8.15931
BGIBMGA002124	43.4075	0.267825	0	0.143271	6.33333
BGIBMGA002125	44.7539	0	0	0.252474	4.25254
BGIBMGA002126	32.2779	0	0.0845803	0.452827	4.72699
BGIBMGA002131	8.78546	9.77907	5.10962	0.570506	1.59703
BGIBMGA002138	1.63639	0.587761	9.3894	3.37459	19.7048
BGIBMGA002150	6.29796	13.7759	32.3203	22.4001	43.4671
BGIBMGA002151	10.0727	3.70293	28.6084	20.5481	69.1433
BGIBMGA002152	2.04768	0.23906	2.57141	2.53465	13.0164
BGIBMGA002153	28.3584	35.608	37.8458	99.1839	38.8097
BGIBMGA002154	20.0016	19.715	29.5245	71.0419	35.1244
BGIBMGA002156	48.172	54.6839	80.2272	158.038	78.6109
BGIBMGA002161	4.56116	10.7016	6.81967	17.0994	25.5436
BGIBMGA002162	0.0118018	0	1.0267	0.0969984	9.85143
BGIBMGA002163	0	0.0431063	98.1514	1.37711	87.3433
BGIBMGA002164	694.112	733.756	739.201	715.38	1297.23
BGIBMGA002165	2.00972	0.238932	14.0569	3.83596	15.2574
BGIBMGA002167	2.67208	0.444808	27.9478	5.00885	18.7224
BGIBMGA002168	0	0	3.53911	0.227494	28.9099
BGIBMGA002170	0.0251976	0.038714	0.712626	0.840912	13.1476
BGIBMGA002175	423.227	7923.59	3.42671	5.28202	0.217419
BGIBMGA002176	1950.31	0.960187	0.894766	2.23755	1.68604
BGIBMGA002178	9.38151	40.3382	3.53884	25.1924	20.2339
BGIBMGA002186	100.347	49.6478	629.717	117.456	648.759
BGIBMGA002188	119.588	41.1404	109.826	108.214	113.635
BGIBMGA002189	3.61776	14.3242	29.7244	28.3736	38.0257
BGIBMGA002190	15.3018	4.3414	10.3834	13.1902	26.5235
BGIBMGA002195	20.1422	7.98419	43.5016	56.1654	7.76527
BGIBMGA002198	0.315428	0	109.498	24.4256	7.60057
BGIBMGA002199	0.252483	9.45725	2.73908	4.05375	8.36793
BGIBMGA002208	8.59842	3.59335	21.5151	17.579	100.8
BGIBMGA002209	61.9876	28.6057	98.9338	142.191	298.081
BGIBMGA002211	25.1173	56.2008	208.779	360.137	73.9426
BGIBMGA002215	32.508	2.30434	16.4485	14.2191	143.918
BGIBMGA002216	3.1504	20.9568	20.7649	17.6081	159.553
BGIBMGA002219	14.1312	39.3414	78.4513	49.3476	75.3751
BGIBMGA002225	32.2961	1.58088	8.96045	5.48381	25.0422
BGIBMGA002230	4.5899	7.63832	7.06402	20.2024	30.8825
BGIBMGA002231	0.358051	2.39993	2.53319	2.1682	26.8653
BGIBMGA002262	2.37277	0.715691	2.34131	4.4779	11.922
BGIBMGA002263	21.3493	96.5229	90.4297	31.8571	55.3732
BGIBMGA002264	17.3409	6.52161	12.451	6.03002	52.197
BGIBMGA002265	14.0575	3.77688	8.43625	4.61933	31.6815
BGIBMGA002286	0.210174	2.7213	5.25451	1.95136	24.4554
BGIBMGA002287	4.68475	0.184118	0.357328	0.411354	0.564145
BGIBMGA002288	771.212	552.583	278.97	2260.93	15.7038
BGIBMGA002289	217.578	899.42	484.929	829.794	28.0171
BGIBMGA002292	1.89181	5.48629	2.2005	5.21194	13.3831
BGIBMGA002294	5.65949	12.1478	23.333	20.4812	34.0535
BGIBMGA002295	18.5097	2.20312	11.8479	13.334	143.22
BGIBMGA002296	22.0514	3.53592	15.1613	18.832	159.796
BGIBMGA002300	4.87664	2.28363	9.55863	16.6859	17.8846
BGIBMGA002306	41.6896	156.381	257.4	197.745	287.46
BGIBMGA002307	84.8501	15.7352	0.490864	1.93399	0.458909
BGIBMGA002309	197.364	39.4318	302.959	263.752	1377.03
BGIBMGA002311	0.280319	0.128882	10.1085	3.40177	46.0569
BGIBMGA002312	0.0383877	0	2.50663	0.183414	9.04938
BGIBMGA002313	0.0444911	0	2.77771	0.069721	7.8413
BGIBMGA002314	0	0	5.30216	2.14335	2.91892
BGIBMGA002317	4.63078	4.2701	62.2066	21.7279	47.0003
BGIBMGA002318	7.26947	7.08577	45.123	17.288	53.0113
BGIBMGA002321	1.93332	0.570175	8.55848	5.61864	18.0437
BGIBMGA002322	2.17787	1.1488	14.0498	7.44246	22.1361
BGIBMGA002323	3.27216	2.00239	36.1355	14.0163	31.223
BGIBMGA002325	0	2.07443	1.52211	2.21904	2.25872
BGIBMGA002330	52.7534	31.5852	33.5241	129.278	44.1835
BGIBMGA002331	1.89257	0.394003	9.05541	7.75588	64.4455
BGIBMGA002333	1.99969	12.0508	23.8296	19.4808	32.5266
BGIBMGA002340	25.8835	13.4566	33.335	50.2226	134.205
BGIBMGA002343	14.1566	37.2747	37.0151	57.022	47.6019
BGIBMGA002344	2.42217	7.81955	7.71619	105.58	29.2725
BGIBMGA002345	4.34945	17.4961	15.2939	208.646	37.3407
BGIBMGA002349	396.805	126.045	12.1523	9.54004	41.1981
BGIBMGA002350	4.39156	9.09155	3.6008	4.11115	45.0639
BGIBMGA002353	21.6581	10.1684	38.2889	41.7829	135.829
BGIBMGA002355	3.51757	11.8582	5.96087	4.28411	52.4204
BGIBMGA002356	5.55015	35.6403	28.6973	61.3347	46.0223
BGIBMGA002360	11.0179	0.822823	22.2937	13.4486	82.156
BGIBMGA002363	18.2116	46.6849	55.6156	61.8105	91.0608
BGIBMGA002365	4.63014	1.05863	8.41717	6.15446	18.2243
BGIBMGA002368	36.975	0.526985	37.5955	29.5561	14.625
BGIBMGA002370	4.78624	17.1022	27.2658	23.123	33.8209
BGIBMGA002371	2.07945	7.34916	15.5298	11.2573	24.0422
BGIBMGA002376	33.9514	0.613023	4.68113	4.40132	67.942
BGIBMGA002378	4.60884	1.29568	4.34923	5.97568	19.6645
BGIBMGA002381	561.608	1109.79	1941.62	2248.52	4304.26
BGIBMGA002382	0.251979	1.15434	5.66946	6.54559	2.70127
BGIBMGA002383	2.88339	5.88947	63.5276	163.627	81.5809
BGIBMGA002385	0.0299532	0	941.79	59.2022	638.151
BGIBMGA002386	0	0	242.82	0	94.8653
BGIBMGA002393	27.8377	2.4975	14.0455	15.349	23.1941
BGIBMGA002394	12.3278	4.8899	16.16	17.123	60.9656
BGIBMGA002396	1.27308	0.353719	5.44692	7.43167	150.223
BGIBMGA002397	0.448239	3.2214	19.6126	60.4709	61.0524
BGIBMGA002400	17.4704	19.7847	26.8459	45.8613	30.0563
BGIBMGA002401	6.52423	1.77933	2.67863	4.2086	20.3765
BGIBMGA002404	6.6519	2.94389	6.90012	11.9906	35.4896
BGIBMGA002405	1785.49	1421.32	1396.89	1792.07	3128
BGIBMGA002406	59.4529	166.99	305.728	203.741	364.279
BGIBMGA002412	0.82194	7.45912	17.1983	23.4187	22.093
BGIBMGA002424	3.6495	7.52708	8.61325	7.18785	26.6453
BGIBMGA002426	22.0676	34.6017	3.37198	30.2466	1.4746
BGIBMGA002429	1134.37	580.402	1173.52	1307.94	2758.53
BGIBMGA002430	1.77344	0.0304233	18.0244	1.27919	17.2464
BGIBMGA002441	11.5198	38.231	60.5343	55.9087	79.4957
BGIBMGA002444	20.8997	8.19487	11.9374	12.042	27.9322
BGIBMGA002448	0.28301	0.0551936	7.02276	2.21362	11.1456
BGIBMGA002452	3.17989	12.3777	26.5726	26.7379	44.7852
BGIBMGA002462	416.614	288.572	1155.62	3802.46	470.181
BGIBMGA002475	3.01831	12.1025	52.4296	147.339	152.936
BGIBMGA002478	24.3498	10.7646	50.146	41.5562	52.1264
BGIBMGA002482	3.10386	7.30576	14.2978	12.252	42.7185
BGIBMGA002483	0.445314	0.540977	2.9146	16.8078	19.4853
BGIBMGA002485	7.28556	0.656157	2.74179	2.91374	15.7554
BGIBMGA002486	5.58713	2.74498	1.76157	4.58643	8.84813
BGIBMGA002489	0.389951	4.32029	77.835	51.4124	108.978
BGIBMGA002491	1.71528	7.33846	6.91658	24.0403	23.7558
BGIBMGA002493	139.921	62.5206	144.708	140.211	504.599
BGIBMGA002494	6.22056	3.04645	7.42439	7.22001	17.2383
BGIBMGA002495	1.77776	0.801633	14.3615	4.07762	16.6787
BGIBMGA002496	4.09224	3.86441	27.402	10.1605	27.5887
BGIBMGA002501	29.9664	36.6763	32.9717	22.1693	48.6384
BGIBMGA002504	92.2626	9.25443	35.0644	40.8842	169.729
BGIBMGA002506	0.388181	0.545896	6.7191	0.734579	5.42881
BGIBMGA002507	3.69138	1.0813	7.33423	3.98468	24.1824
BGIBMGA002508	156.938	10.4541	29.0625	41.7037	220.077
BGIBMGA002513	0	0	12.1072	0.297848	30.4617
BGIBMGA002514	0.116647	0.678196	4.86341	0.0278774	122.438
BGIBMGA002520	11.0693	18.5371	15.2903	18.7131	47.5695
BGIBMGA002521	15.9135	0.401962	0.939697	0.854607	1.64544
BGIBMGA002522	0	0	129.613	0	0
BGIBMGA002523	0.0554266	0	242.574	0.0704803	0.189365
BGIBMGA002524	13.7366	0.833675	8.75483	2.10794	18.6601
BGIBMGA002525	4.95277	0.864022	0.0281448	0.0875961	0
BGIBMGA002526	263.46	68.14	221.4	70.5376	404.027
BGIBMGA002528	0.609479	0.0711315	0.08162	5.68653	3.98143
BGIBMGA002529	0.266935	0.178734	0	6.3204	2.60012
BGIBMGA002530	0.515202	0.220774	0	14.0777	4.1176
BGIBMGA002531	0.820159	0.369514	0.212	16.0391	5.777
BGIBMGA002532	0.028547	0.528234	2.57937	5.2661	46.2333
BGIBMGA002535	0.914219	1.21727	11.7195	5.76867	25.4024
BGIBMGA002538	19.4328	5.43661	21.363	25.4985	83.1151
BGIBMGA002540	2.07397	0.552795	3.53913	2.29132	27.9178
BGIBMGA002541	0	0	15.5301	2.43883	3.36885
BGIBMGA002542	4.33694	5.53898	128.282	31.0035	232.065
BGIBMGA002543	25.7976	6.52218	55.2403	65.4003	144.987
BGIBMGA002544	41.0987	13.7081	103.948	116.999	206.41
BGIBMGA002546	5.16665	1.40922	17.0361	8.12678	23.928
BGIBMGA002548	417.316	18.1305	234.443	5.52954	19.009
BGIBMGA002549	139.475	4.79738	1.53879	0.114919	0.646804
BGIBMGA002562	3.59913	0.801582	0.202795	0.0805246	0.275922
BGIBMGA002563	39.1746	0.761213	0.44063	1.51948	0
BGIBMGA002564	0.132623	2.33142	1.01844	4.59753	12.9371
BGIBMGA002565	176.79	143.939	107.151	3309.28	1291.46
BGIBMGA002566	2.28871	10.5758	0.730699	65.8428	45.6261
BGIBMGA002569	164.557	64.8818	141.399	236.075	300.605
BGIBMGA002570	166.305	7.61696	81.4052	48.0179	270.978
BGIBMGA002572	1252.77	1407.42	1504.08	1397.65	2256.42
BGIBMGA002573	6.07196	8.32923	28.613	125.707	20.4162
BGIBMGA002574	7.49095	17.3557	8.66854	36.9452	17.8759
BGIBMGA002575	0	0.235796	0.264767	1.34514	0.456472
BGIBMGA002577	3.20367	2.14896	24.8206	45.9733	12.9303
BGIBMGA002582	90.9685	32.908	76.1717	70.741	283.549
BGIBMGA002583	2.82475	9.94238	10.2544	5.36727	5.92603
BGIBMGA002584	3.32638	32.6813	33.3512	8.07352	9.65473
BGIBMGA002586	1.63595	1.24783	2.7299	15.7051	7.56702
BGIBMGA002587	7.09149	0.171171	2.62966	1.51315	8.96899
BGIBMGA002593	37.7251	65.6023	71.3091	68.2787	78.4767
BGIBMGA002594	224.276	31.4395	58.1527	61.5939	123.523
BGIBMGA002596	31.2557	5.04733	13.799	10.8861	358.903
BGIBMGA002600	3.23829	1.12735	111.643	67.1814	10.8194
BGIBMGA002603	508.559	3454.9	6663.07	4412.07	3825.16
BGIBMGA002604	398.615	115.335	653.239	998.011	407.348
BGIBMGA002605	13.1451	27.3737	58.73	40.2981	67.8418
BGIBMGA002611	3.08208	13.6326	13.2113	67.6018	110.867
BGIBMGA002615	1.49312	0.602022	2.67786	15.96	16.8805
BGIBMGA002620	20.2786	23.6148	188.52	94.6468	93.8306
BGIBMGA002623	0.120577	1.14406	0.816278	1.29432	0.308357
BGIBMGA002624	0.0100982	0	151.037	0.0158246	153.084
BGIBMGA002626	97.699	27.6425	25.054	124.97	95.9915
BGIBMGA002629	0.839718	2.09688	0.114154	1.44966	388.609
BGIBMGA002631	0.498086	0.773665	2.12483	19.0668	65.9567
BGIBMGA002634	3.77726	4.91774	2.23421	7.11965	6.27576
BGIBMGA002635	118.9	267.038	289.685	421.567	364.502
BGIBMGA002636	7.80593	27.8681	79.1945	50.91	33.8844
BGIBMGA002637	7.85631	34.0513	86.9313	60.6756	32.5435
BGIBMGA002638	8.31971	49.462	111.86	64.932	31.5089
BGIBMGA002639	24.5934	3.37343	14.0534	10.5436	92.5983
BGIBMGA002640	66.4279	38.9293	122.946	80.6861	377.002
BGIBMGA002641	10.6401	2.7271	15.1545	9.29579	45.9228
BGIBMGA002642	3.94297	10.0209	33.4821	28.1278	28.0773
BGIBMGA002644	675.674	316.033	806.051	1121.68	1985.57
BGIBMGA002645	0.0561999	0.0981175	10.5515	1.63306	10.0775
BGIBMGA002646	0.262553	0.579023	25.6774	3.83389	13.0041
BGIBMGA002647	29.3715	9.12724	119.606	138.206	210.548
BGIBMGA002649	8.84954	3.32348	13.2608	14.9333	48.654
BGIBMGA002650	73.5913	77.7938	44.7218	217.024	61.6948
BGIBMGA002651	51.0673	251.642	178.427	923.708	227.11
BGIBMGA002656	2.15088	13.561	4.89044	6.75868	18.0975
BGIBMGA002659	9.96654	26.6897	96.8933	37.4839	41.0471
BGIBMGA002660	23.5833	98.0014	96.4824	106.322	100.359
BGIBMGA002661	21.1178	1145.15	53.4494	31.9279	36.6854
BGIBMGA002662	16.5588	1015.62	60.5774	44.3892	61.6033
BGIBMGA002664	1.17102	3.64349	26.8584	30.8844	18.4696
BGIBMGA002668	0	0	196.463	0	483.337
BGIBMGA002671	6.69837	24.8335	59.9982	51.8826	58.188
BGIBMGA002681	7.83123	3.33085	10.6866	10.2127	40.7341
BGIBMGA002682	0.12248	0.420142	0.452388	0.723181	14.2853
BGIBMGA002683	0.142199	2.18334	1.39018	2.02852	18.7384
BGIBMGA002684	15.174	9.87705	63.2766	43.3892	58.6787
BGIBMGA002685	0.109966	0.522794	2.61184	5.31365	88.943
BGIBMGA002686	0.049922	1.6676	1.71678	3.85306	74.0539
BGIBMGA002688	1.49848	0	4.43953	6.03907	0.370521
BGIBMGA002689	0	3.6815	33.7695	89.315	7.1556
BGIBMGA002696	0.0282988	0	33.863	5.24178	19.4023
BGIBMGA002702	0.359139	0.133605	8.17254	16.5384	9.87709
BGIBMGA002703	0.0824293	0.727146	0.405005	0.590764	248.56
BGIBMGA002705	4.10007	2.72101	22.5186	35.8778	57.0632
BGIBMGA002707	29.9908	213.62	222.476	112.702	91.6075
BGIBMGA002708	5.15307	8.89252	11.758	13.2891	27.4883
BGIBMGA002709	32.184	2.10048	8.86946	15.9598	68.8563
BGIBMGA002710	8.02233	0.276903	3.50509	4.09228	15.8679
BGIBMGA002711	9.32012	95.3747	112.131	766.789	95.0698
BGIBMGA002713	225.161	63.419	258.828	225.393	722.715
BGIBMGA002714	23.447	14.4757	18.9327	83.0547	26.6374
BGIBMGA002716	12.9881	41.0306	65.8853	63.0547	44.0663
BGIBMGA002717	0.94727	4.71533	5.58151	8.43897	14.1973
BGIBMGA002718	8.71054	3.67149	7.38136	11.8223	16.8765
BGIBMGA002721	2.29251	5.48115	6.98074	10.2235	28.1358
BGIBMGA002722	6.93647	3.75154	4.55879	17.648	8.76394
BGIBMGA002723	9.13276	7.95924	7.01617	26.8683	10.7435
BGIBMGA002725	1.50569	2.45919	0.414648	2.30326	3.71235
BGIBMGA002739	18.9919	78.615	79.6864	66.9765	9.14574
BGIBMGA002745	3.45202	3.39363	7.46035	26.0512	21.3384
BGIBMGA002746	6.03949	14.2513	15.9261	70.7611	19.1099
BGIBMGA002747	82.8168	850.149	791.2	271.778	54.8481
BGIBMGA002748	0.0160389	0	0.667283	0	4.43387
BGIBMGA002749	0	0.576611	0	0	52.5846
BGIBMGA002750	118.133	21.4349	17.4705	18.6324	99.1401
BGIBMGA002755	21.3416	6.12514	46.5821	31.0452	162.603
BGIBMGA002759	13.414	29.9712	21.8449	42.0369	133.185
BGIBMGA002760	10.8228	43.8968	24.9294	45.2505	101.059
BGIBMGA002763	2.35196	6.52518	8.87219	19.4163	25.8561
BGIBMGA002764	0.0440306	0.029454	2.21507	0.570573	1.21195
BGIBMGA002767	52.5553	24.458	11.3969	13.2557	3.68989
BGIBMGA002768	3.95234	8.33588	13.6991	19.8453	29.3052
BGIBMGA002773	7.39235	3.53049	26.8113	51.532	113.92
BGIBMGA002777	4.00323	18.2144	39.8344	31.1202	29.8303
BGIBMGA002779	10.0771	18.2454	25.3975	38.7283	71.7393
BGIBMGA002783	4.77107	2.4697	17.246	7.61989	34.7992
BGIBMGA002786	3.65054	12.8277	14.0694	33.3213	28.9916
BGIBMGA002787	18.0339	1.06116	7.93182	15.3289	24.7034
BGIBMGA002789	25.3567	3.58456	13.2045	21.6318	30.8852
BGIBMGA002793	1.24782	0.329096	0.973992	0.774203	9.70416
BGIBMGA002798	8.63655	2.60882	0.860011	25.8757	1.73422
BGIBMGA002800	0.500968	0.58883	15.7301	17.9353	30.4305
BGIBMGA002802	0.307624	0.854418	16.3805	21.7112	35.1598
BGIBMGA002803	0.776039	1.17282	55.9954	76.498	69.0395
BGIBMGA002804	1.13835	2.60042	64.7319	96.1163	80.7158
BGIBMGA002805	0.221706	0.52701	18.7654	31.639	17.7311
BGIBMGA002810	2.36378	8.13051	14.1843	19.0125	36.4648
BGIBMGA002811	2217.82	1771.76	1852.54	2065.7	3414.81
BGIBMGA002814	202.438	9.82692	104.061	52.1721	297.019
BGIBMGA002817	4.77502	9.02283	17.0879	21.8185	34.9906
BGIBMGA002818	18.4532	3.90601	28.4106	30.6691	81.0007
BGIBMGA002819	0.0153413	0.482268	1.39457	1.77964	0.600901
BGIBMGA002820	3.02905	0.9055	3.59864	4.6895	22.6725
BGIBMGA002824	0.709475	3.99011	6.07523	29.4661	5.18027
BGIBMGA002832	0.0547641	0.815622	0.16259	0.487465	0.0935507
BGIBMGA002837	13.3134	5.38697	23.7726	27.4215	76.072
BGIBMGA002840	11.8091	5.17882	14.7057	16.6228	29.6994
BGIBMGA002842	2.05407	0.30262	1.29046	1.37968	5.15243
BGIBMGA002843	2.58089	0.172676	1.9508	1.05837	6.81266
BGIBMGA002844	3.10811	0.121606	2.7412	1.45072	7.73184
BGIBMGA002845	8.03152	0.967205	7.13939	3.90654	14.2036
BGIBMGA002846	806.488	107.632	251.051	510.095	149.757
BGIBMGA002847	0.896207	0.249961	11.7811	10.7002	163.267
BGIBMGA002848	0	0	2457.36	3.26884	693.029
BGIBMGA002851	0.286166	2.62965	35.7277	173.826	195.091
BGIBMGA002852	0	0.708064	6.17917	51.4744	21.4731
BGIBMGA002855	10.1743	5.56879	0.0986344	0.35979	2.32932
BGIBMGA002858	16.2515	36.9709	46.4485	76.7352	99.5729
BGIBMGA002860	0.0604169	0	0.1979	0.983861	13.7041
BGIBMGA002861	0.0528148	0	0.300905	0.691833	12.8321
BGIBMGA002862	31.6508	10.0321	31.2641	32.5086	68.6052
BGIBMGA002869	6.22643	7.02137	11.8372	32.4623	22.4042
BGIBMGA002870	1.25635	2.53307	3.94824	4.0835	11.6922
BGIBMGA002877	3.61699	2.50445	0.975255	1.05626	0.755475
BGIBMGA002881	59.9116	11.9522	20.5275	35.3591	50.8122
BGIBMGA002885	62.1164	160.582	231.314	475.046	153.914
BGIBMGA002887	6.03157	16.4245	38.7862	31.4305	46.8258
BGIBMGA002892	2.23402	4.04732	5.51338	12.4836	25.1973
BGIBMGA002894	24.2605	6.27383	70.4736	28.4931	61.804
BGIBMGA002895	6.54652	14.3872	27.5339	34.4224	45.7971
BGIBMGA002898	74.3017	9.02789	51.8554	25.5343	97.2588
BGIBMGA002906	1799.59	150.311	228.674	165.699	1166.09
BGIBMGA002907	143.845	2737.21	121.151	1586.27	146.851
BGIBMGA002908	9.09363	257.468	11.5157	279.915	18.4446
BGIBMGA002912	0.685269	0.111728	1.9652	2.99038	11.7664
BGIBMGA002913	8.83833	18.0767	26.603	34.7142	58.3196
BGIBMGA002914	3.15417	1.04137	4.1813	7.61223	25.0854
BGIBMGA002915	105.145	54.8374	185.344	273.283	230.82
BGIBMGA002918	7.77641	17.4824	49.7358	47.9057	120.755
BGIBMGA002919	0.9781	0.0732615	0.312381	0.235145	17.1249
BGIBMGA002920	61.7761	358.415	333.995	498.995	117.527
BGIBMGA002924	0.415305	0	0.106693	0	2.65385
BGIBMGA002927	1.38296	4.2316	11.7862	22.6045	25.1487
BGIBMGA002929	17.7833	5.85406	12.6156	15.826	46.3971
BGIBMGA002930	21.4855	4.10764	5.85587	16.3377	53.7057
BGIBMGA002931	19.4903	29.5525	42.7581	90.3157	133.806
BGIBMGA002934	51.5657	758.99	502.513	753.89	48.2999
BGIBMGA002937	0.304469	0.554791	0.0892021	1.69294	2.3466
BGIBMGA002938	5.15836	0.106322	0.521061	1.29892	9.05373
BGIBMGA002939	82.2912	0.736309	1.27317	2.05223	1.67352
BGIBMGA002940	195.968	89.8279	8.36875	11.7189	10.6239
BGIBMGA002942	0.258395	0.338342	2.01614	0.322493	6.39449
BGIBMGA002945	140.762	20.8944	56.6632	15.4824	34.416
BGIBMGA002946	0.0326977	0.672722	1.79078	1.60701	17.2335
BGIBMGA002949	2.10613	0.148859	1.04872	0.595378	4.64274
BGIBMGA002950	2.31086	0.129596	2.12514	1.04133	4.8547
BGIBMGA002952	3.36088	0.398951	5.4736	2.01683	7.38687
BGIBMGA002953	24.4195	64.7533	58.6452	80.4432	127.166
BGIBMGA002956	0.0753855	0.503023	0.230958	7.46784	7.00111
BGIBMGA002958	0.0424486	0.0978282	21.757	1.19993	42.9748
BGIBMGA002962	20.2472	1.46122	4.03241	5.22385	6.12613
BGIBMGA002963	1.22433	1.33555	46.9221	5.04899	69.5225
BGIBMGA002967	70.2783	24.1759	92.6819	58.4225	348.451
BGIBMGA002969	0.417452	1.072	1.97533	2.68252	31.4152
BGIBMGA002972	11.0466	1.46282	11.0458	8.73216	57.0056
BGIBMGA002974	5.13897	9.37904	22.1923	21.0623	27.9036
BGIBMGA002981	175.749	261.991	1791.61	4268.02	2939.13
BGIBMGA002984	39.351	12.2689	52.3611	48.1816	131.454
BGIBMGA002986	0.189099	0.0368788	0.147395	0.31565	6.18003
BGIBMGA002988	1.89698	10.1716	6.9965	8.8381	24.8947
BGIBMGA002990	1.48332	14.5073	14.6746	55.3351	35.8371
BGIBMGA003000	1.57078	2.9356	6.38219	11.9096	25.321
BGIBMGA003001	11.4046	2.18511	14.5541	12.3686	58.9446
BGIBMGA003002	0.138801	0.8602	8.20298	3.17048	11.1791
BGIBMGA003004	115.804	38.4416	191.86	145.434	575.846
BGIBMGA003006	4.68233	10.6965	20.2374	32.9745	61.0148
BGIBMGA003008	8.13565	6.72763	5.26597	12.1771	31.3239
BGIBMGA003009	70.0471	143.802	128.792	181.301	323.697
BGIBMGA003010	3.45711	7.98739	8.34459	11.7233	33.3122
BGIBMGA003011	6.86739	2.01407	7.387	14.3531	20.7173
BGIBMGA003014	42.9295	224.676	1.08838	3.63475	33.3003
BGIBMGA003017	4.0139	2.32004	18.6906	5.15636	17.829
BGIBMGA003021	10.119	1.44817	10.3384	40.8003	41.385
BGIBMGA003023	8.68652	21.096	47.3549	53.6667	78.9189
BGIBMGA003028	52.384	124.478	130.111	153.77	258.612
BGIBMGA003029	2.1036	8.11874	11.6668	18.0732	23.4757
BGIBMGA003032	8.44012	2.19336	33.6063	61.1386	63.3253
BGIBMGA003035	4.45656	10.4306	12.734	19.6453	22.4667
BGIBMGA003038	3.04915	1.13868	3.12367	6.81569	11.4088
BGIBMGA003039	0.0572777	0.0821161	0.0631605	0.0422654	1.9376
BGIBMGA003044	2.96903	0.452253	9.30705	3.16953	36.6261
BGIBMGA003045	3.46733	8.08139	19.5275	14.1904	24.795
BGIBMGA003048	177.975	36.1861	239.784	150.65	284.835
BGIBMGA003049	0.53004	0.456482	2.65236	1.17314	21.3838
BGIBMGA003052	1.05707	0.371813	98.0543	57.0019	104.899
BGIBMGA003053	6.81161	1.4519	8.5942	5.90584	31.6674
BGIBMGA003057	35.4132	1.35976	0.0838561	0.262385	0.321424
BGIBMGA003068	14.9962	39.7027	107.297	74.4339	105.745
BGIBMGA003069	10.2852	18.3298	31.4471	41.8512	67.7542
BGIBMGA003071	7.88527	7.61809	23.8259	35.9768	29.84
BGIBMGA003072	11.3305	15.9812	47.3509	52.3694	39.955
BGIBMGA003086	7.48941	0.682741	4.99169	2.34685	22.8822
BGIBMGA003089	2.22674	5.95409	7.31747	17.8975	18.6888
BGIBMGA003093	1.13321	0	0.959084	0.184476	6.30086
BGIBMGA003099	0.0645988	0.0602853	0.57627	0.257994	5.145
BGIBMGA003101	18.9028	0.0822329	2.31506	0.596781	15.3015
BGIBMGA003102	13.4765	0.288336	0.77	0.973991	7.50952
BGIBMGA003109	139.826	16.2433	2.78579	21.9833	19.8165
BGIBMGA003110	246.405	95.0096	12.1758	67.4139	32.9071
BGIBMGA003112	9.97891	4.14705	9.55142	7.94744	59.4501
BGIBMGA003114	0.507899	1.96504	17.8832	3.21502	9.26486
BGIBMGA003115	0.251506	0	0.472507	0.642973	12.5268
BGIBMGA003116	126.894	244.3	44.5747	53.7315	110.963
BGIBMGA003117	0.367517	0.724256	1.1915	1.13655	22.3048
BGIBMGA003119	4.61183	1.47675	6.80753	6.1458	52.1436
BGIBMGA003120	0.0553822	0.0740953	0.629247	1.07545	49.7405
BGIBMGA003121	5.55675	18.8251	38.3208	52.4187	71.3711
BGIBMGA003122	0.0578391	0.0700073	0.637776	0.407914	12.2496
BGIBMGA003127	3.4177	9.78343	17.3369	19.5383	31.2457
BGIBMGA003128	88.9579	40.9797	101.601	257.274	171.175
BGIBMGA003129	77.3279	40.941	91.3725	223.139	142.785
BGIBMGA003130	0.986269	3.56272	45.7434	8.93648	18.1234
BGIBMGA003132	1.44531	0	32.4393	13.4432	387.223
BGIBMGA003135	2.65324	5.79299	15.7975	27.8203	27.7489
BGIBMGA003137	36.3908	2.55191	64.4746	109.099	63.8296
BGIBMGA003138	61.9188	17.5475	161.638	262.867	122.671
BGIBMGA003140	0.289385	53.9778	1.78723	39.5039	12.8136
BGIBMGA003141	8.93219	22.6114	43.4665	43.6497	68.1208
BGIBMGA003149	0	0	7.14175	0.533475	76.1324
BGIBMGA003153	94.796	31.6715	178.915	90.4371	132.513
BGIBMGA003155	24.6975	13.4915	40.4627	34.5967	134.041
BGIBMGA003156	6.85261	14.3462	30.2369	16.7271	44.2481
BGIBMGA003160	1.30419	2.38109	1.13833	5.20932	8.91116
BGIBMGA003161	5.1029	18.8901	39.1947	35.9168	46.9234
BGIBMGA003165	38.4406	21.382	94.6043	99.395	185.698
BGIBMGA003166	8.87617	20.7938	42.8343	42.0428	72.459
BGIBMGA003167	0.165715	0.232675	1.37947	0.272402	51.3692
BGIBMGA003169	7.93643	6.07359	39.7259	32.6746	57.2547
BGIBMGA003171	12.943	2.07407	931.357	273.579	57.6131
BGIBMGA003176	0.0494453	0.902309	0.712483	1.50312	24.8494
BGIBMGA003178	0.482247	1.76709	5.04834	4.76919	46.8391
BGIBMGA003180	0.212768	0.213339	4.77661	23.1492	14.0665
BGIBMGA003185	3.13498	6.42215	14.6467	8.376	22.5182
BGIBMGA003198	13.393	29.1733	69.2395	58.2912	127.731
BGIBMGA003199	16.5642	3.75111	16.4086	5.33444	9.59993
BGIBMGA003202	29.5248	11.7204	71.76	70.562	72.3751
BGIBMGA003206	19.7538	6.84541	14.5314	11.6372	34.171
BGIBMGA003207	1.82134	9.27835	11.7673	17.5468	27.4888
BGIBMGA003208	1.49374	0.0967202	0.382327	0.429601	1.99843
BGIBMGA003212	35.6985	77.2776	84.6691	157.306	182.325
BGIBMGA003214	4.31485	6.63902	6.73027	12.8108	21.1665
BGIBMGA003216	20.8014	40.9555	45.0482	34.8119	72.4443
BGIBMGA003221	75.0191	198.29	160.753	227.06	324.817
BGIBMGA003223	6.23974	25.7674	51.4045	235.683	51.9253
BGIBMGA003226	0.986381	3.41285	6.49334	8.35293	13.8171
BGIBMGA003228	0	0.0229457	0.0458539	0.0234035	15.5227
BGIBMGA003229	5.06695	0.62216	10.9879	6.75606	52.4103
BGIBMGA003230	1.71668	0.560586	1.39161	1.29308	5.62052
BGIBMGA003238	89.0236	50.3427	106.578	102.876	242.094
BGIBMGA003240	0.106153	0	1.45274	1.53708	14.5936
BGIBMGA003249	3.30174	9.54627	152.778	0.816809	0.674682
BGIBMGA003258	6.32868	9.26728	6.09548	8.49008	13.303
BGIBMGA003259	19.3987	4.18621	20.5732	16.5753	61.9844
BGIBMGA003261	17.6625	29.6235	24.0212	41.245	55.0724
BGIBMGA003266	2.66519	0.643082	1.38551	2.25963	11.3203
BGIBMGA003267	45.7643	1.37056	12.2714	7.92083	42.4606
BGIBMGA003270	0	2.84903	13.7798	0.966132	111.062
BGIBMGA003274	0.0364157	0.0487202	324.4	0.473292	92.1563
BGIBMGA003278	1.44714	10.5793	5.06276	20.0701	13.0518
BGIBMGA003279	5.4876	1.31897	14.8477	7.43221	52.8274
BGIBMGA003281	16.92	9.05092	151.306	23.1076	10.7163
BGIBMGA003286	0.0264703	0.0177387	0.55419	1.28522	11.8466
BGIBMGA003290	2.35418	5.02013	7.83642	12.427	21.571
BGIBMGA003294	12.0669	2.42276	11.7539	9.79714	63.2225
BGIBMGA003299	0.00795912	0.024457	0.158841	0.0654158	1.31342
BGIBMGA003304	2.3491	19.026	7.10396	59.6833	43.7587
BGIBMGA003309	784.029	405.823	754.77	835.634	1853.47
BGIBMGA003312	5.50948	11.1478	55.8296	17.2758	30.1916
BGIBMGA003313	4.08961	11.5565	5.91581	8.63163	40.4301
BGIBMGA003315	1.58076	0.834044	3.35472	1.04623	0.298571
BGIBMGA003319	137.074	7.67462	24.5529	26.226	53.3332
BGIBMGA003327	25.7172	27.9787	174.455	115.937	249.537
BGIBMGA003328	0.354651	0.218144	7.26451	1.43301	5.34252
BGIBMGA003331	53.6893	3.21978	2.55483	3.07266	47.1044
BGIBMGA003332	863.248	31.4126	0.688067	0.680852	1.00387
BGIBMGA003333	0.0673458	0.123729	0.932022	6.13989	178.868
BGIBMGA003335	57.0598	141.977	116.745	175.835	246.096
BGIBMGA003341	9.00986	9.85957	51.4199	37.968	35.2785
BGIBMGA003342	1.98195	2.08254	250.235	190.003	7.5715
BGIBMGA003344	259.905	478.44	258.772	414.989	174.205
BGIBMGA003345	0.419858	1.8353	36.3849	117.57	138.698
BGIBMGA003347	13.9131	28.018	78.0753	60.8906	114.718
BGIBMGA003348	10.7798	18.2919	39.9765	61.9825	96.6849
BGIBMGA003349	0.0185251	0	0.085317	0.269799	5.01747
BGIBMGA003350	5.72118	9.23822	19.8538	21.1059	33.598
BGIBMGA003351	2.381	6.99396	6.99603	12.3868	34.5274
BGIBMGA003352	3.51051	0.82801	12.47	24.0312	36.1155
BGIBMGA003353	7.10651	1.18874	20.9376	44.6491	53.9491
BGIBMGA003356	19.2893	6.77375	22.1764	29.0359	41.2257
BGIBMGA003357	18.7415	36.4659	30.2946	20.8857	10.9867
BGIBMGA003358	25.4602	6.96678	63.587	10.8628	38.9379
BGIBMGA003366	5.05642	15.0307	19.8859	28.7667	36.0595
BGIBMGA003367	82.7634	35.2005	79.5185	49.756	147.463
BGIBMGA003368	0.0443412	2.60929	2.44339	9.9131	7.32101
BGIBMGA003373	3.33646	0.898386	9.44384	3.67668	23.3132
BGIBMGA003374	5.46622	1.60144	14.3744	5.30763	29.7131
BGIBMGA003375	3.13391	6.84221	16.2894	15.3462	40.508
BGIBMGA003385	0.753246	0.81906	1.71306	2.17729	39.6293
BGIBMGA003388	6.73163	9.46641	5.02214	4.22264	10.5593
BGIBMGA003392	2.04634	4.3169	5.14614	8.45332	22.7721
BGIBMGA003393	0.558438	2.05043	2.01071	5.65431	10.3265
BGIBMGA003394	7.94723	15.3558	25.7524	29.9619	53.9135
BGIBMGA003395	18.0918	8.87669	17.0003	16.1615	44.8065
BGIBMGA003396	0.641991	1.56024	2.28806	3.26141	18.4377
BGIBMGA003397	1721.88	1452.96	1541.37	1420.97	3182.72
BGIBMGA003400	0	0.14975	1.22579	1.08677	35.005
BGIBMGA003405	0	3.72611	14.9426	0.978607	6.77005
BGIBMGA003409	120.486	248.482	149.891	507.953	58.396
BGIBMGA003411	1.37876	0.874142	74.7276	32.324	69.9714
BGIBMGA003412	1982.23	774.774	1063.57	1035.54	3339.18
BGIBMGA003420	56.5158	26.8087	43.0743	57.3766	116.925
BGIBMGA003428	95.8546	2.30208	39.947	32.2145	129.727
BGIBMGA003433	1.15833	4.5987	7.24865	8.74131	15.5885
BGIBMGA003437	1.944	0.445349	0.428591	1.50073	2.756
BGIBMGA003442	0.0725003	0.723414	0.754501	8.05547	43.166
BGIBMGA003443	0.816471	5.30706	2.64323	24.4945	12.3681
BGIBMGA003451	25.0898	15.5351	6.31582	21.4662	38.939
BGIBMGA003454	0.753085	0.414206	14.0504	1.2642	15.1039
BGIBMGA003455	0.0202156	0.0270462	0.283457	0.13137	3.65057
BGIBMGA003456	6.78036	15.29	21.3569	31.4999	37.4124
BGIBMGA003457	10.6492	25.3229	174.187	497.236	385.163
BGIBMGA003458	0.319009	0.0598582	0.908202	1.77357	41.0814
BGIBMGA003461	0.105938	2.70585	23.9132	49.1648	55.5407
BGIBMGA003464	9.55143	2.16395	6.39122	7.08262	26.6649
BGIBMGA003466	18.6361	51.951	214.83	162.629	297.042
BGIBMGA003467	2.7625	1.17004	5.92495	4.53942	40.6621
BGIBMGA003468	26.6496	16.6765	94.0127	66.8487	183.419
BGIBMGA003469	473.899	180.799	565.669	416.768	1779.59
BGIBMGA003470	3.33244	1.59168	7.49019	6.9488	35.4959
BGIBMGA003475	358.65	120.363	218.152	151.731	492.799
BGIBMGA003479	0.0961883	0.0390832	7.97374	3.54224	37.5508
BGIBMGA003481	5.19063	34.7017	2.3546	11.1868	39.8609
BGIBMGA003482	0	2.21161	62.0285	0.568629	20.6563
BGIBMGA003483	5.63677	12.7447	21.4454	29.1945	50.9137
BGIBMGA003485	6.26835	0.127502	9.07919	7.76749	15.8462
BGIBMGA003486	12.3092	7.56428	36.2231	49.7503	68.9657
BGIBMGA003493	95.2031	70.5424	49.7607	64.424	149.458
BGIBMGA003494	9.96553	7.83795	57.0835	66.2985	31.7847
BGIBMGA003495	0.729109	3.35174	1.64629	2.28886	21.8224
BGIBMGA003504	0	0	0.0459831	0.145413	4.22505
BGIBMGA003505	1.1728	1.71659	29.0986	17.8339	56.9296
BGIBMGA003506	3.41019	1.12369	7.20964	7.81977	21.223
BGIBMGA003508	1593.69	1336.48	2655.2	2005.81	345.868
BGIBMGA003510	0.047064	0.448636	130.631	2.91273	322.637
BGIBMGA003511	0.591727	3.09788	46.1359	37.8034	30.8017
BGIBMGA003512	0.369177	5.26755	6.75758	14.6509	5.35609
BGIBMGA003513	4.47688	0.579367	2.35146	3.30709	26.3378
BGIBMGA003521	7.11849	14.4044	22.9525	32.5928	56.1992
BGIBMGA003523	0.233701	0	191.583	12.2072	39.666
BGIBMGA003526	0.0845295	0.0829442	4.04706	0.611984	4.59749
BGIBMGA003532	0.0464808	2.19473	0.438885	1.1094	56.9877
BGIBMGA003534	2.99354	0.98394	4.01085	3.81313	21.2026
BGIBMGA003542	6.04105	17.6867	34.4393	32.6649	83.8131
BGIBMGA003543	39.4161	28.5388	42.1157	30.8265	16.1795
BGIBMGA003545	3.47851	18.1507	14.7162	26.5552	40.9994
BGIBMGA003549	10.6216	5.0061	13.2983	13.9901	54.7368
BGIBMGA003552	0.776501	10.0395	12.9087	4.99295	2.34231
BGIBMGA003555	15.5737	3.48551	13.2272	26.302	63.2633
BGIBMGA003560	4.21029	0.492961	3.31789	4.17618	22.8328
BGIBMGA003561	9.04994	2.41576	6.97094	10.7915	44.6871
BGIBMGA003562	45.8792	18.8864	92.1608	55.1241	204.013
BGIBMGA003564	29.4193	6.09229	576.806	1297.39	91.0008
BGIBMGA003567	0	1.09496	0.135527	0.0648378	0.182195
BGIBMGA003572	0.454479	0	0.0511724	0.10703	17.2339
BGIBMGA003573	0.332011	2.47296	3.30887	8.50586	69.551
BGIBMGA003575	0	0.502563	0.593106	1.5475	8.97844
BGIBMGA003583	19.2746	72.2585	89.0597	98.0688	104.24
BGIBMGA003584	218.71	179.095	550.952	799.167	682.693
BGIBMGA003586	14.5921	6.40738	25.1266	17.6708	96.4443
BGIBMGA003587	678.801	78.5804	419.463	357.196	1008.67
BGIBMGA003591	2.56492	238.185	36.8529	938.092	342.493
BGIBMGA003592	3.93389	521.708	60.7375	1845.41	483.857
BGIBMGA003594	3.11299	0.643283	2.72807	2.68311	11.5214
BGIBMGA003597	16.179	1.67014	16.4032	12.7161	74.8905
BGIBMGA003598	0.24866	1.41128	2.00742	4.35768	25.8427
BGIBMGA003599	26.6501	8.72876	25.5638	144.951	81.0044
BGIBMGA003600	4.38884	1.36605	5.60039	21.2702	10.9118
BGIBMGA003603	0.39787	71.9127	9.2383	300.322	126.112
BGIBMGA003609	18.4892	5.24569	21.8003	16.4429	49.0748
BGIBMGA003610	4.7289	0.636009	3.50484	9.83603	39.9081
BGIBMGA003615	0.265022	0.829111	2.02695	3.0339	1.80733
BGIBMGA003623	0.166147	0	21.1197	1.35281	35.8518
BGIBMGA003624	0.522755	0.238778	19.4195	1.34644	32.921
BGIBMGA003625	0.393499	0.490562	20.5563	2.76652	28.5607
BGIBMGA003627	26.4439	4.73973	18.9597	23.3595	100.78
BGIBMGA003630	1.02663	3.38737	2.53662	27.7197	21.0675
BGIBMGA003635	2.29929	0.803869	3.15531	5.05841	15.917
BGIBMGA003636	3.91376	0.511792	2.15003	2.66286	7.42233
BGIBMGA003639	0.18696	0.207588	1.37219	0.574733	7.24551
BGIBMGA003643	31.0482	7.96706	39.1713	39.9556	116.744
BGIBMGA003644	8.07171	43.7224	79.6418	33.8527	24.4744
BGIBMGA003645	154.832	349.63	1107.88	354.286	350.248
BGIBMGA003647	4.36737	4.13103	28.1598	44.4782	44.7971
BGIBMGA003650	2.62302	2.5862	0.996609	5.4152	1.23919
BGIBMGA003652	34.4446	9.79073	62.077	67.1924	195.268
BGIBMGA003654	2.04151	2.05862	0.776655	4.11695	13.6656
BGIBMGA003655	147.611	6.70013	37.5553	13.5204	22.2572
BGIBMGA003656	358.417	2.67923	5.07214	5.50558	27.4332
BGIBMGA003657	58.7183	0.212333	0.763499	0.497412	1.04933
BGIBMGA003658	83.4622	19.0499	44.918	28.1349	38.2128
BGIBMGA003660	1.85042	17.7232	7.55695	11.4897	1121.92
BGIBMGA003661	0.0492681	0.0509903	15.2527	66.1909	20.0572
BGIBMGA003664	0	0	13.6542	0.104665	0.981343
BGIBMGA003667	23.4839	11.992	18.6025	23.2767	52.2221
BGIBMGA003671	28.0027	52.9789	77.5024	99.9014	163.925
BGIBMGA003672	9.72572	1.99088	8.89115	14.6635	24.3617
BGIBMGA003673	15.1916	3.53057	13.3873	23.7375	32.389
BGIBMGA003675	0.365908	0.30025	5.4674	0.671161	6.80609
BGIBMGA003676	0.337882	0.734139	5.5575	9.75207	6.65711
BGIBMGA003679	0.0080131	0.530914	2.03323	0.978671	45.5599
BGIBMGA003683	28.4859	134.923	75.8586	430.542	7.01484
BGIBMGA003685	11.3109	20.6661	53.8018	35.3513	93.1807
BGIBMGA003688	1235.91	489.797	518.421	466.505	134.607
BGIBMGA003690	0.426616	2.87032	2.23192	1.95873	5.52299
BGIBMGA003693	4.23543	0.233742	0.16304	0.268874	0.91232
BGIBMGA003697	3.86083	1.50006	9.48674	16.5199	52.541
BGIBMGA003700	0.488414	0.432059	0.60113	1.57964	13.5541
BGIBMGA003702	13.2132	5.36735	23.3054	17.9501	55.6224
BGIBMGA003703	0.853936	1.93798	4.64702	8.5008	2.22483
BGIBMGA003706	1.82167	5.61235	1.58842	9.9087	13.2183
BGIBMGA003707	1.98108	5.81548	1.20634	9.03997	11.2829
BGIBMGA003708	2.57612	13.3294	3.11428	14.617	15.867
BGIBMGA003709	79.8	3.82751	2.00044	2.86883	33.422
BGIBMGA003711	2.0734	7.28684	7.27516	4.62838	39.7887
BGIBMGA003717	43.1109	21.0122	18.8158	22.2937	49.551
BGIBMGA003718	527.002	11.6096	155.885	52.946	297.797
BGIBMGA003719	2.31566	7.80562	130.513	75.2297	1176.46
BGIBMGA003720	25.628	326.833	58.2262	141.859	47.2811
BGIBMGA003721	1.23679	3.14818	6.85536	8.50509	16.8419
BGIBMGA003722	0.448243	0.0944353	3.3969	0.202071	7.58006
BGIBMGA003726	1315.93	1467.11	1468.66	1350.85	2641.64
BGIBMGA003728	0.497892	0.188664	40.4975	4.44098	6.50719
BGIBMGA003729	7.37322	17.9896	40.2403	26.8956	55.792
BGIBMGA003734	1.54049	6.79965	10.0715	14.3069	22.7106
BGIBMGA003739	111.154	199.968	272.386	165.696	106.539
BGIBMGA003741	180.041	107.633	266.784	801.402	118.166
BGIBMGA003742	14.2178	39.3841	19.5638	32.4615	67.3414
BGIBMGA003744	3.77547	8.53004	26.7195	48.1885	84.3241
BGIBMGA003746	0.796405	1.35466	2.35139	1.77154	34.6138
BGIBMGA003747	1.26471	1.47568	0.875266	1.79199	50.5203
BGIBMGA003753	15.007	43.0738	50.3793	85.8133	81.4995
BGIBMGA003754	0.266439	34.267	26.2894	17.4625	56.6973
BGIBMGA003763	5.86653	1.2328	8.84378	14.9146	20.1269
BGIBMGA003766	0.0997725	0.120371	0.417485	0.357605	7.33868
BGIBMGA003771	15.7933	7.73566	6.6719	14.704	19.7234
BGIBMGA003773	0.070257	0.0470816	226.074	0.295179	121.925
BGIBMGA003774	4.34989	0.644613	1.74142	3.6828	8.93246
BGIBMGA003777	0.421445	0.437401	0.5357	0.943142	30.2567
BGIBMGA003778	1.24666	0.387729	1.27395	0.387982	7.11535
BGIBMGA003785	49.7628	97.9926	155.227	195.367	163.595
BGIBMGA003786	0.671316	1.87756	2.14165	3.56813	32.2095
BGIBMGA003788	44.5571	15.4598	38.4533	78.9655	105.677
BGIBMGA003799	0.097554	10.5078	7.99824	6.77942	28.579
BGIBMGA003800	2.39766	50.2865	12.2828	17.5988	22.1179
BGIBMGA003801	0.0776159	2.31935	2.10526	2.02349	2.73526
BGIBMGA003802	0.18268	4.16084	1.59045	2.68835	4.95483
BGIBMGA003805	101.787	212.039	330.486	419.62	422.546
BGIBMGA003808	7.40972	1.24788	2.03507	2.73934	6.17824
BGIBMGA003809	2.99997	0.34213	1.94132	4.30585	14.8525
BGIBMGA003814	0.644057	0.938018	1.73774	1.84268	18.6467
BGIBMGA003815	32.3699	6.289	15.6688	11.7054	114.086
BGIBMGA003817	46.7109	20.8014	1.40024	3.25887	8.11463
BGIBMGA003825	3.61168	2.32762	15.2153	11.6374	21.7023
BGIBMGA003829	699.519	602.603	626.841	691.639	1432.28
BGIBMGA003833	26.6737	6.98877	31.9072	44.2032	116.627
BGIBMGA003836	16.358	117.043	101.117	370.609	208.456
BGIBMGA003839	4.98684	1.08824	3.30751	3.30603	18.2279
BGIBMGA003840	66.5881	15.3645	94.2737	81.2827	391.851
BGIBMGA003841	0.985129	0.177914	2.97745	11.4831	6.18321
BGIBMGA003842	29.9434	12.9595	21.2579	33.8603	56.2666
BGIBMGA003847	0.105027	0.135019	1.00737	1.13991	13.7976
BGIBMGA003848	0.235927	0.105402	0.112356	0.338305	8.83102
BGIBMGA003851	0.253124	1.46522	1.87241	1.93759	11.7616
BGIBMGA003852	0.607446	0.249801	0.769304	1.56151	4.14797
BGIBMGA003856	0.981991	0.434594	1.23723	1.21681	14.8539
BGIBMGA003860	1.30458	10.1119	14.6703	16.5092	28.856
BGIBMGA003861	1.97972	27.0636	21.134	23.5987	32.9714
BGIBMGA003864	1.13511	0.115661	0.516196	1.29317	69.3625
BGIBMGA003865	5.09419	0	86.2043	81.7106	41.2062
BGIBMGA003866	182.425	412.56	52.0597	21.8908	191.876
BGIBMGA003873	1.72844	0	3.27968	0	11.3039
BGIBMGA003874	14.2916	1.31191	22.5283	11.6083	63.3139
BGIBMGA003882	40.5847	4.26609	3.96316	8.42365	28.1476
BGIBMGA003891	4.26396	0.569112	3.73422	3.50451	14.9438
BGIBMGA003892	43.5988	15.3114	60.2967	49.4714	89.763
BGIBMGA003893	0	0.907759	14.3371	0	10.714
BGIBMGA003895	0.0810677	0	0.322223	0.285618	28.2616
BGIBMGA003897	5.0385	1.54188	2.0925	4.43391	10.9961
BGIBMGA003908	0.0789988	0.673864	5.2256	0.100455	5.98736
BGIBMGA003910	4.15132	0.648438	2.57079	4.90133	17.2552
BGIBMGA003911	0.724289	7.59892	1.97104	0.634505	5.99323
BGIBMGA003912	0.335263	14.1188	2.09719	1.85875	6.5592
BGIBMGA003917	102.793	51.2979	81.2047	57.1607	10.9358
BGIBMGA003920	0.815757	5.70013	2.31609	2.01823	4.28827
BGIBMGA003923	1025.21	717.62	826.78	786.578	2089.72
BGIBMGA003924	56.9057	9.94105	43.9629	38.562	183.894
BGIBMGA003926	137.929	167.913	133.579	66.3086	42.7203
BGIBMGA003927	0.0736724	150.842	12.8978	137.186	13.7253
BGIBMGA003928	1.23143	2.27721	2.78344	5.43544	25.7638
BGIBMGA003929	0.25491	0.0487202	0.231091	0.05986	16.1733
BGIBMGA003931	11.5071	26.6882	30.7621	78.432	28.9351
BGIBMGA003932	0.317989	1.48468	1.25875	2.44327	3.00631
BGIBMGA003933	4.94067	3.22861	3.81301	3.7246	34.1636
BGIBMGA003934	10.4533	22.5361	22.3477	16.4191	363.431
BGIBMGA003935	8.0985	0.393804	0.0883971	0.250933	4.14223
BGIBMGA003936	2.05215	1.12545	18.4072	22.3008	69.7781
BGIBMGA003938	0.251773	0.0923785	20.1349	5.49797	9.73327
BGIBMGA003939	0.151905	0	34.8591	11.2998	13.0488
BGIBMGA003943	9.04907	11.4316	5.71844	5.7486	0.441116
BGIBMGA003944	9.33669	21.4863	41.6032	6.46046	5.51148
BGIBMGA003945	75.5639	294.455	16.6548	13.3433	2.79103
BGIBMGA003946	1.05444	2.9002	4.32203	4.63727	64.2458
BGIBMGA003949	6.70796	15.5597	17.0873	23.3982	36.2594
BGIBMGA003950	1.09242	4.14119	4.12826	10.3266	15.771
BGIBMGA003952	0.0739021	1.4024	10.4856	10.4611	17.6182
BGIBMGA003955	3.01591	1.31702	2.61415	2.57642	9.14336
BGIBMGA003956	0.0418637	0.360987	126.691	95.1709	118.928
BGIBMGA003961	11.2881	33.0264	20.5076	44.9612	49.6086
BGIBMGA003966	4.90244	0	0	0	3.524
BGIBMGA003967	17.1507	0	0.808118	1.03836	12.0674
BGIBMGA003968	1.35779	21.6362	6.79631	42.6415	16.8342
BGIBMGA003969	5.56536	483.776	25.7223	224.567	5.27987
BGIBMGA003970	0.291771	0.610354	2.33075	5.05049	64.8021
BGIBMGA003971	0.682841	0.575509	2.55111	5.90047	70.5409
BGIBMGA003972	42.1663	10.8595	54.7706	46.4876	249.006
BGIBMGA003973	0	0.0256792	15.7055	0	53.2242
BGIBMGA003977	39.7941	10.2337	49.572	30.0491	97.1012
BGIBMGA003978	1052.36	1054.38	996.07	1129.61	2038.15
BGIBMGA003979	1.77365	0.464899	1.93028	2.02719	10.9879
BGIBMGA003985	88.222	164.33	121.879	259.455	382.396
BGIBMGA003986	0	0	0.0974024	1.91473	0.123585
BGIBMGA003988	3.45376	10.993	19.2912	25.5944	23.4278
BGIBMGA003989	50.0048	3.13785	1.68531	124.81	17.5217
BGIBMGA003990	21.9584	4.63255	17.1558	2.8138	15.9656
BGIBMGA003994	0	0	1.29127	0	5.61853
BGIBMGA004000	122.096	27.6766	10.9105	85.2136	136.222
BGIBMGA004001	3.24672	4.65259	12.0394	2.74387	33.5587
BGIBMGA004009	61.1813	33.0876	78.1905	93.6687	187.282
BGIBMGA004010	10.2955	15.8129	11.1724	25.3535	43.3985
BGIBMGA004012	7.64578	36.0987	88.4911	111.717	72.2465
BGIBMGA004017	6.49546	2.03145	5.44056	10.5145	25.9039
BGIBMGA004021	11.2827	4.67795	28.5013	36.0918	91.0683
BGIBMGA004022	14.9419	4.7099	33.1772	36.7824	98.7911
BGIBMGA004023	12.669	4.10023	19.5487	21.0208	75.7454
BGIBMGA004024	17.5595	22.0376	50.479	79.289	33.9899
BGIBMGA004027	0.0652355	0	928.356	1.26679	12.9252
BGIBMGA004035	53.1352	6.39395	14.3708	1.06058	7.13173
BGIBMGA004036	15.7563	2.68338	13.9927	21.114	162.34
BGIBMGA004037	56.6066	128.946	323.644	407.154	205.621
BGIBMGA004038	25.3648	9.80792	31.5826	26.1864	223.836
BGIBMGA004040	22.6612	3.22928	2.84719	3.15742	0.561335
BGIBMGA004041	7414.82	7436.49	1645.51	1736.35	237.192
BGIBMGA004042	14.5389	9.82762	1046.27	288.573	229.614
BGIBMGA004043	0.255201	0.11381	91.2763	1.24544	430.066
BGIBMGA004044	0.0871589	0.233218	9.68896	95.7614	64.1055
BGIBMGA004052	16.6088	130.034	88.5173	336.943	110.107
BGIBMGA004053	26.7735	259.504	184.514	706.981	202.192
BGIBMGA004054	4.69534	2.30958	7.52808	5.91591	20.7787
BGIBMGA004056	12.6094	1.95452	15.3985	11.051	107.253
BGIBMGA004061	82.3472	94.2632	383.852	439.618	254.905
BGIBMGA004062	1.39288	3.27036	3.09818	7.75238	11.554
BGIBMGA004068	0.54283	0.236927	1.98273	138.996	62.0745
BGIBMGA004074	0.121644	0	12.0598	0.154682	1.86529
BGIBMGA004079	0.334392	2.02574	2.94851	3.73656	15.0873
BGIBMGA004082	18.7436	0.929149	3.57854	5.44393	16.1565
BGIBMGA004084	0	0.602269	0.663437	14.9466	1.56278
BGIBMGA004085	0	0.509281	1.20455	19.2526	2.07102
BGIBMGA004089	0.191123	0	0.834001	0.568547	6.08469
BGIBMGA004090	3.77003	1.09558	3.55583	4.07299	14.7393
BGIBMGA004093	0.531301	0.197748	1.68904	2.14276	22.8984
BGIBMGA004098	4.66584	2.66523	18.755	12.5532	47.8489
BGIBMGA004107	0.467285	0.239954	5.5273	5.94924	8.61334
BGIBMGA004108	5.01315	10.7652	12.9242	17.47	27.1647
BGIBMGA004112	202.975	128.32	53.552	137.692	135.978
BGIBMGA004114	0.178712	0.137288	3.57613	1.46883	58.8479
BGIBMGA004119	4.91679	1.14256	4.90275	6.75803	14.8806
BGIBMGA004120	10.5283	3.31237	14.1866	16.6561	21.0782
BGIBMGA004126	0.21152	0.844369	9.38495	6.26783	7.88734
BGIBMGA004128	0.512277	1.41169	1.63197	1.67242	14.5101
BGIBMGA004131	1.6885	6.14496	10.8186	12.8812	18.3022
BGIBMGA004134	5.99882	20.3704	25.5568	39.6041	30.8525
BGIBMGA004136	7.87751	21.8382	25.03	54.9614	46.8259
BGIBMGA004138	12.013	20.002	28.6147	30.814	49.9241
BGIBMGA004140	38.2183	1.79618	2.1495	17.5739	7.55921
BGIBMGA004142	13.0715	3.05942	9.42538	10.0059	29.5127
BGIBMGA004143	3.8485	9.22785	9.03765	18.3483	24.3085
BGIBMGA004145	15.0376	34.2828	18.9818	74.6837	57.5691
BGIBMGA004146	16.8119	62.5671	29.672	131.315	65.7323
BGIBMGA004147	8.58741	0.355449	0.34632	0.216528	2.17181
BGIBMGA004151	0.320779	1.89523	9.76583	63.7317	22.8983
BGIBMGA004157	0.0189882	0.0254041	0	0.187276	1059.34
BGIBMGA004164	17.7634	30.3119	157.994	174.269	156.451
BGIBMGA004165	944.251	803.834	862.564	985.212	2110.79
BGIBMGA004166	33.0761	8.99093	14.0096	14.7266	54.3841
BGIBMGA004172	4.21746	0.211965	2.55154	0.145208	96.8359
BGIBMGA004176	0.0636498	0.107859	121.078	0.265331	54.1268
BGIBMGA004179	10.4806	20.1387	29.8102	50.9446	36.0904
BGIBMGA004187	2.99887	0.673477	2.07097	3.28952	11.0027
BGIBMGA004188	4.67001	0.99742	2.02523	3.42348	10.7892
BGIBMGA004191	248.173	548.931	411.673	541.113	1057.09
BGIBMGA004196	104.901	20.0964	53.6679	42.1398	123.291
BGIBMGA004199	5.11121	10.7858	17.3511	19.9214	25.7363
BGIBMGA004202	10.0737	4.24124	14.7358	20.099	54.4516
BGIBMGA004205	0.225316	31.147	14.9065	11.7195	19.4313
BGIBMGA004206	16.6082	4.98466	12.0051	12.5413	13.7311
BGIBMGA004208	38.0158	14.0143	19.5687	27.7063	35.2615
BGIBMGA004210	8.63562	3.15766	21.0741	22.3723	54.1493
BGIBMGA004215	22.7135	9.80591	10.9313	42.8147	43.3315
BGIBMGA004216	0.0447017	0.0796942	1.06897	1.42959	0.342503
BGIBMGA004220	12.5292	24.1114	29.279	63.5834	118.609
BGIBMGA004221	332.781	18.3338	26.9548	12.5188	70.6391
BGIBMGA004229	0.467059	0.235844	9.96351	11.2071	21.4711
BGIBMGA004231	246.865	106.623	301.94	282.097	946.888
BGIBMGA004234	2.75202	7.62858	15.4099	12.0773	18.8655
BGIBMGA004241	2.61715	0.364808	2.06988	3.57684	15.071
BGIBMGA004242	0.212668	0.094842	0	0	9.98083
BGIBMGA004243	0.181828	0	0.133076	0	11.8201
BGIBMGA004247	96.1709	19.0315	3.1733	4.27865	33.2096
BGIBMGA004248	3.21263	0.17567	1.60321	1.67398	12.8396
BGIBMGA004249	9.09278	1.37259	5.79447	6.34768	32.7305
BGIBMGA004266	0.0736724	0	0.640896	0	48.5413
BGIBMGA004267	19.4222	32.0573	39.487	58.9251	79.0148
BGIBMGA004276	136.449	31.789	25.3006	37.6552	12.689
BGIBMGA004279	1.70205	4.36369	3.25197	11.342	11.4424
BGIBMGA004280	37.7749	0.41545	0.633461	11.8068	18.6259
BGIBMGA004284	3.10542	1.10162	3.96091	8.06129	23.9286
BGIBMGA004287	3.36321	2.64763	0	0.140961	0
BGIBMGA004294	2.23175	0.87232	0.859738	2.91024	197.332
BGIBMGA004307	22.7044	56.4751	191.086	119.672	156.197
BGIBMGA004309	79.2272	23.8996	65.8056	119.337	375.929
BGIBMGA004314	0.777694	2.16918	5.83133	10.7146	23.0522
BGIBMGA004316	2.78564	7.0455	15.9681	12.1184	32.5083
BGIBMGA004317	0.626501	3.38179	7.92923	6.03591	23.5188
BGIBMGA004320	2.10046	4.80736	15.6078	7.7156	22.1431
BGIBMGA004321	1.49012	3.52475	6.84011	7.39503	17.1284
BGIBMGA004323	1.39079	8.58712	13.4342	13.2479	24.3273
BGIBMGA004327	4.76822	2.55999	15.7899	13.5531	59.5287
BGIBMGA004328	4.17663	0.59744	3.35418	3.84713	36.3626
BGIBMGA004329	0.598178	4.05435	10.3152	29.8548	4.11649
BGIBMGA004331	368.775	115.467	198.485	223.847	677.267
BGIBMGA004332	2.40427	6.24789	7.73907	11.7562	24.8296
BGIBMGA004333	11.5109	24.211	40.4149	33.1701	77.5149
BGIBMGA004336	25.9656	50.0323	176.752	105.986	141.957
BGIBMGA004337	15.3071	83.7102	40.8584	55.0473	80.8302
BGIBMGA004338	2.48858	0.613356	1.70916	1.72153	12.1896
BGIBMGA004339	4.10985	7.71629	13.9452	14.6787	26.2567
BGIBMGA004340	7.35707	7.51775	113.473	102.189	162.349
BGIBMGA004343	142.664	17.095	40.698	94.8474	145.542
BGIBMGA004347	2.50365	6.00692	8.89795	15.0035	22.1982
BGIBMGA004348	1.53106	17.2531	2.40544	24.1234	8.42724
BGIBMGA004353	27.9289	1.82517	9.63532	10.7311	30.8874
BGIBMGA004355	0.0507339	0.328912	1.10344	4.77781	9.55747
BGIBMGA004356	1226.6	1027.59	1110.42	976.352	2306.58
BGIBMGA004363	0.35143	0.517567	44.2701	14.6142	45.5679
BGIBMGA004364	0.597435	0	30.0183	9.95164	31.7698
BGIBMGA004365	0.607768	0.452966	44.8793	12.4684	37.0128
BGIBMGA004374	1346.26	773.61	983.692	912.144	2504.66
BGIBMGA004375	1320.51	891.332	1035.7	1025.89	2286.24
BGIBMGA004376	65.144	153.522	135.849	172.604	286.976
BGIBMGA004377	95.1824	44.6842	95.1918	73.166	153.751
BGIBMGA004378	0.21138	0.0411165	14.3145	0.989133	41.1462
BGIBMGA004379	4.83349	0.739611	3.26707	5.95679	23.9618
BGIBMGA004381	8.36768	14.8089	18.7507	16.0841	33.8936
BGIBMGA004382	0.829975	2.60323	2.16872	5.0825	18.5237
BGIBMGA004389	4.52212	7.67373	19.3711	18.2729	33.6974
BGIBMGA004390	0.569415	0	0.285779	0.390595	10.3323
BGIBMGA004391	1.2036	0.140839	4.79466	1.72045	5.51623
BGIBMGA004392	0.362145	0.0931817	0.723371	0.842691	10.4958
BGIBMGA004393	0.876412	0.211742	0.714906	1.7608	28.4729
BGIBMGA004394	79942.2	88558.1	61788.4	31726.5	2504.49
BGIBMGA004395	10452.8	103074	53648.6	41919.7	1547.57
BGIBMGA004396	86183.5	114106	84831.9	59334.3	2704.84
BGIBMGA004397	102850	119845	30911.2	28342.6	1041.52
BGIBMGA004398	4873.56	2507.21	97.8175	34.4982	4.01236
BGIBMGA004399	114589	164321	6125.27	9149.57	463.54
BGIBMGA004400	7964.21	1378.52	607.292	1146.02	11.3075
BGIBMGA004401	6.27735	1569.5	5429.42	9798.09	338.962
BGIBMGA004403	106.453	1777.31	34.2085	23.0211	8.06927
BGIBMGA004404	118.859	3323.97	4825.42	9618.45	684.509
BGIBMGA004405	36.8657	37.1615	4.66974	11.7409	0.36779
BGIBMGA004406	1121.59	753.853	683.292	542.426	1011.26
BGIBMGA004409	1.4794	7.81509	22.8791	27.3584	12.8709
BGIBMGA004414	7.10187	9.20765	28.3627	31.5213	22.8517
BGIBMGA004415	14.9106	20.2911	52.6475	89.6266	49.0364
BGIBMGA004416	35.8262	57.3433	106.952	293.684	81.319
BGIBMGA004417	34.2445	77.32	132.55	380.681	74.9105
BGIBMGA004418	11.2715	56.3947	126.866	345.409	27.9166
BGIBMGA004419	6.55136	14.5025	22.8017	19.5592	65.14
BGIBMGA004421	35.3663	6.42939	203.083	217.083	79.5352
BGIBMGA004423	2.78588	8.08477	7.15437	23.4046	26.7925
BGIBMGA004436	45.0651	0.276368	1.65917	2.35747	2.39354
BGIBMGA004452	171.642	119.3	6.80478	17.3517	0.353137
BGIBMGA004454	122.394	565.82	557.193	747.581	322.86
BGIBMGA004455	27.047	670.191	75.8964	144.249	3.11943
BGIBMGA004456	440.08	810.784	597.905	903.485	20.3875
BGIBMGA004457	24584.5	37287.5	13786.4	14650	597.532
BGIBMGA004458	5.99984	198.222	11.3476	6.82646	2.95064
BGIBMGA004459	25.493	317.077	12.7281	7.40463	2.55029
BGIBMGA004460	0.182183	3.98776	0.370599	0.102229	0.21566
BGIBMGA004463	222.503	50.0811	5.5212	65.4792	0.356908
BGIBMGA004464	307.773	10.8698	0.132435	0.513073	0.267847
BGIBMGA004465	561.027	8.56156	91.2003	218.507	2.89336
BGIBMGA004473	7.71001	2.5721	0.481307	0.232261	1.03405
BGIBMGA004476	238.808	54.7813	5.87488	15.0532	2.89701
BGIBMGA004478	2.07704	0.201291	3.07366	3.27977	18.1861
BGIBMGA004482	6.46335	0.850098	7.17857	8.2245	20.6156
BGIBMGA004494	35.3043	5.61361	11.4133	5.62081	49.1901
BGIBMGA004498	93.4984	30.6428	25.3321	25.0501	152.987
BGIBMGA004506	0.0730951	0.102321	7.79579	2.14444	2.05427
BGIBMGA004511	5.27825	1.02714	2.25191	0.208185	0.142897
BGIBMGA004514	2.4539	0.462765	1.41699	1.6488	4.62468
BGIBMGA004516	6.7752	16.7881	30.554	29.5777	53.463
BGIBMGA004517	0.244207	0.398115	0.37339	0.944976	10.9758
BGIBMGA004521	0.475142	2.80779	2.23288	11.8542	22.7769
BGIBMGA004523	0.274807	0.586574	6.56647	8.38749	26.3912
BGIBMGA004529	0.343645	20.4985	70.3156	176.32	41.5425
BGIBMGA004530	0.0701316	42.6691	91.3124	254.712	40.2924
BGIBMGA004535	5.43387	15.1797	17.028	18.3436	74.7228
BGIBMGA004540	7.29538	40.589	48.6352	250.225	1846.33
BGIBMGA004541	3.48274	444.362	81.0883	748.632	1096.24
BGIBMGA004544	3.02616	0.198185	3.68413	11.2913	8.28255
BGIBMGA004545	7.21665	2.5135	13.1552	31.4781	24.3897
BGIBMGA004549	0.382374	0.368751	3.86929	3.8405	16.0522
BGIBMGA004550	1.04415	0.607533	7.44898	6.73488	55.4634
BGIBMGA004560	7.96142	5.24636	0.627096	0.605016	6.98723
BGIBMGA004561	17.8903	57.5536	7.87416	4.38534	17.5221
BGIBMGA004562	8.66533	0.544219	48.6792	6.16912	23.9297
BGIBMGA004565	14.3779	30.7397	75.8514	51.3811	51.7514
BGIBMGA004566	2.62505	28.2183	5.45421	5.24694	7.24159
BGIBMGA004569	0.514536	3.43786	4.06691	6.20666	17.9117
BGIBMGA004571	3.30984	0.69128	20.4191	32.7043	42.3519
BGIBMGA004574	1.01144	2.71568	2.37234	7.85028	8.22978
BGIBMGA004580	1.7198	4.62584	4.30961	3.06751	72.4512
BGIBMGA004582	0.379923	1.53875	1.11475	1.35234	2.44076
BGIBMGA004584	0	0	1.21656	0.7698	41.585
BGIBMGA004585	0.882933	6.31503	10838	10277.9	5685.98
BGIBMGA004592	13.0057	3.51772	21.4679	51.297	161.964
BGIBMGA004594	2.14032	9.72129	9.4589	11.2229	18.7815
BGIBMGA004595	111.175	1.74557	1.55453	14.6619	6.99093
BGIBMGA004596	1.82315	3.37695	36.6135	11.6265	96.6142
BGIBMGA004605	15.7132	428.172	189.046	1426.86	3185.79
BGIBMGA004606	6.54523	16.5898	0.193183	5.15203	115.143
BGIBMGA004607	7.77073	1.64744	57.4916	20.9926	96.9212
BGIBMGA004608	17.2221	7.05838	102.725	49.7629	137.606
BGIBMGA004612	412.696	89.8527	870.741	708.497	2127.28
BGIBMGA004616	18.4079	4.34551	10.5594	12.2675	16.6151
BGIBMGA004618	17.876	258.019	21.2219	26.1175	4.78245
BGIBMGA004619	0.656059	0.254817	1.2316	1.03226	15.5631
BGIBMGA004625	0.304156	4.06947	5.7507	9.5507	6.23541
BGIBMGA004627	0.492508	0.99014	1.81378	0.353113	21.0325
BGIBMGA004628	0.754342	1.3689	3.98146	1.17238	34.5327
BGIBMGA004629	0.572348	0.650772	8.90804	3.97901	17.8225
BGIBMGA004639	31.1669	86.7495	73.3269	306.579	197.406
BGIBMGA004640	9.99436	26.8121	32.8453	43.9116	92.9792
BGIBMGA004642	7.83936	7.07655	36.7164	28.7844	53.8975
BGIBMGA004643	15.2462	28.9508	32.9314	43.7107	64.2658
BGIBMGA004646	9.62174	4.18865	16.431	21.9781	70.4395
BGIBMGA004648	8.91444	18.4769	34.8239	39.5393	49.9164
BGIBMGA004649	14.9328	58.8819	55.3651	87.1677	119.735
BGIBMGA004654	162.992	0.330288	1.44097	2.43887	4.45499
BGIBMGA004655	305.599	0.366656	3.76132	5.95771	6.28757
BGIBMGA004656	0.0715644	0.0174731	0.77519	1.22946	22.5896
BGIBMGA004657	69.33	111.281	114.213	111.312	263.35
BGIBMGA004661	100.196	27.3034	132.506	111.06	401.996
BGIBMGA004666	14.0953	2.86461	25.5186	28.5623	80.2271
BGIBMGA004667	183.977	164.103	1301.76	957.656	196.355
BGIBMGA004670	15.6641	0	2.7256	0.419882	1.93259
BGIBMGA004672	13.7741	22.4707	37.0621	41.9614	65.905
BGIBMGA004674	2.86539	4.95671	6.21384	11.7718	27.7681
BGIBMGA004683	0.311974	0.540054	3.7316	25.1337	8.20024
BGIBMGA004686	6.09629	2.52085	5.12042	8.19099	16.2614
BGIBMGA004689	0.265858	0.295366	49.4159	5.10458	68.7388
BGIBMGA004692	3.06086	7.11491	11.8386	17.4876	23.901
BGIBMGA004693	1.71899	7.86609	15.1494	2.59658	53.6581
BGIBMGA004695	14.1426	30.6689	96.0283	139.004	918.742
BGIBMGA004697	1.18551	2.69457	5.36485	7.02872	18.2958
BGIBMGA004698	1.5328	5.39444	5.52171	7.87016	22.4054
BGIBMGA004701	2.43769	5.71789	5.03168	14.8148	31.313
BGIBMGA004706	5.48526	9.93874	57.1738	59.6805	190.388
BGIBMGA004709	30.1139	2.44069	8.18441	20.5985	34.9554
BGIBMGA004710	33.9326	4.72588	10.6554	19.3368	30.2814
BGIBMGA004711	6.5031	1.68462	13.6947	15.6858	64.4493
BGIBMGA004726	0.0371797	0	5.67413	0.183347	0.164204
BGIBMGA004728	0	0	4.80428	0.047627	0.127398
BGIBMGA004731	0	0.117535	0.469755	0.502996	56.2563
BGIBMGA004732	0.341087	0.198028	0.903627	2.21967	64.2897
BGIBMGA004733	0.170321	0.114043	0.913656	2.40098	97.6909
BGIBMGA004734	13.0298	12.2536	82.9473	31.2223	56.6392
BGIBMGA004737	0	0	14.6188	0.0546338	176.995
BGIBMGA004738	4.00673	14.6524	10.8679	11.0293	23.5304
BGIBMGA004739	7.58581	44.6468	9.1659	9.54183	42.886
BGIBMGA004743	30.382	6.71035	33.4449	45.6044	141.288
BGIBMGA004744	22.5308	6.1901	25.3231	36.4686	93.0975
BGIBMGA004745	11.7471	0.958318	5.41011	4.39547	35.5771
BGIBMGA004746	0.149626	5.24926	2.9072	22.4389	4.89986
BGIBMGA004753	1.70388	0.537177	1.99525	2.01348	19.2271
BGIBMGA004757	0.738674	3.54825	9.26354	9.80641	17.3453
BGIBMGA004766	531.247	180.091	14.2976	48.9356	0.968427
BGIBMGA004774	4.03952	1.78764	7.09474	8.36378	29.4897
BGIBMGA004775	8.98313	1.08624	4.48701	5.21899	26.1765
BGIBMGA004776	30.9325	11.8669	49.6867	67.2072	272.713
BGIBMGA004778	3.74422	1.56971	0.548777	2.17163	0.361411
BGIBMGA004780	0	0.0967775	447.611	0.81569	343.36
BGIBMGA004782	40.1108	106.235	82.7969	156.531	186.976
BGIBMGA004783	0.37204	0.40731	2.03531	1.19504	14.7748
BGIBMGA004784	6.49747	13.3073	40.0044	40.1974	59.4899
BGIBMGA004785	13.8904	4.6914	8.66159	10.9979	40.4459
BGIBMGA004791	5.16511	4.63806	30.6788	26.8175	46.4884
BGIBMGA004802	0	0	0.457682	0.490068	14.5527
BGIBMGA004803	0.0503952	0	0.696284	0.741688	21.6357
BGIBMGA004805	573.556	385.018	1491.49	1048.83	113.656
BGIBMGA004807	4.8849	1.01634	5.68142	5.10869	34.7184
BGIBMGA004809	0.0886825	0.288967	0.751293	1.64942	0
BGIBMGA004810	0	0	5.81992	0	1.03593
BGIBMGA004818	1.35434	34.2654	8.42215	64.9888	33.4266
BGIBMGA004819	23.0417	8.61913	27.1636	38.4596	37.8311
BGIBMGA004821	15.7933	8.09852	77.1023	51.9812	91.9221
BGIBMGA004824	120.261	61.8221	189.266	201.443	329.318
BGIBMGA004832	1.13595	4.52742	3.82381	12.8926	11.1924
BGIBMGA004833	28.8724	18.8394	91.3766	76.261	100.968
BGIBMGA004836	3.49917	7.23638	9.75381	15.7394	20.1584
BGIBMGA004837	0.361225	1.58344	3.74808	3.70007	17.0433
BGIBMGA004839	16.9147	6.53072	13.6244	13.9775	69.4056
BGIBMGA004844	0.209521	0.151301	7.254	6.58926	14.798
BGIBMGA004845	0.129081	0.569262	1.38794	5.53884	12.1232
BGIBMGA004847	80.8254	31.102	201.351	174.863	220.006
BGIBMGA004852	77.5776	3.16895	69.355	57.6513	138.187
BGIBMGA004857	10.813	2.79702	14.6654	32.6485	160.925
BGIBMGA004859	592.6	85.5116	7.61483	28.8015	25.1263
BGIBMGA004860	6.83521	14.9036	51.3678	47.2508	55.1371
BGIBMGA004861	1.49433	13.5077	271.515	170.213	62.0137
BGIBMGA004865	55.5341	78.4971	237.966	545.615	317.721
BGIBMGA004873	2.88739	0.246415	1.6774	1.59669	13.6902
BGIBMGA004876	19.4029	58.591	52.1804	53.7042	53.0082
BGIBMGA004877	2.94642	0.850869	3.2504	2.70257	15.2221
BGIBMGA004882	0.0420292	12.2974	7.12397	5.11247	43.0591
BGIBMGA004885	0	2.94821	17.5025	94.7444	61.0415
BGIBMGA004886	0.11685	5.39702	20.5007	117.616	72.5561
BGIBMGA004887	3.74132	0.127525	0.11959	0.31263	5.67386
BGIBMGA004888	43.1567	8.36073	26.1109	27.468	177.156
BGIBMGA004889	36.2896	5.67173	32.6938	21.9085	55.6673
BGIBMGA004890	4.82532	3.07851	0.646503	2.0125	4.57367
BGIBMGA004891	238.415	60.953	206.991	173.486	430.197
BGIBMGA004896	0.254458	0.26907	0.750855	0.631281	13.5212
BGIBMGA004898	27.1399	0.505505	6.78096	4.50691	47.9729
BGIBMGA004903	127.998	66.727	10.054	12.9484	29.1866
BGIBMGA004905	446.372	497.69	534.205	573.996	994.206
BGIBMGA004906	8.59801	164.242	220.444	220.257	133.907
BGIBMGA004908	69.2916	138.414	163.214	199.941	343.249
BGIBMGA004910	1.41638	4.88021	4.61591	3.71793	4.40081
BGIBMGA004919	21.6417	35.5127	81.0878	64.0479	99.1048
BGIBMGA004920	13.4992	3.09642	7.05531	8.17684	12.7105
BGIBMGA004927	4.3038	12.0941	19.5957	19.6861	34.3808
BGIBMGA004928	3.94724	10.5845	8.94647	11.4667	22.765
BGIBMGA004929	4.40305	10.2635	18.9692	24.0152	40.6491
BGIBMGA004932	58.5211	18.2655	70.4319	96.1837	180.856
BGIBMGA004934	0.112127	0	6.55273	0.30719	9.13294
BGIBMGA004935	171.962	4.44054	18.4379	17.0203	79.1637
BGIBMGA004936	2.99382	5.80657	11.1591	11.2668	27.051
BGIBMGA004940	55.1708	29.5493	54.0588	52.1183	64.0991
BGIBMGA004948	0.666297	3.06989	3.39788	4.21836	7.00662
BGIBMGA004950	588.986	156.596	2347.21	1026.59	37.048
BGIBMGA004951	9.97005	149.933	146.01	110.428	17.5098
BGIBMGA004952	3.26009	249.246	38.9228	59.08	91.5278
BGIBMGA004955	26.9099	1.98025	30.3275	24.5212	15.9167
BGIBMGA004960	8.20485	6.17095	38.264	33.4395	129.121
BGIBMGA004962	2.24184	0.289902	2.1767	2.07713	18.8671
BGIBMGA004963	4.18973	18.0025	21.3146	35.2286	23.5566
BGIBMGA004971	2.10149	4.70339	7.99446	10.0328	24.1717
BGIBMGA004975	10.309	23.0855	27.0074	24.3338	76.0006
BGIBMGA004976	5.03567	13.308	19.4775	27.3987	42.3602
BGIBMGA004980	38.6065	14.8549	49.9833	46.2872	102.09
BGIBMGA004993	135.305	25.0655	207.149	132.463	167.491
BGIBMGA004998	35.5155	13.1383	6.83012	11.8387	10.2948
BGIBMGA005006	3.71618	1.32668	5.04597	4.37752	59.5923
BGIBMGA005011	7.35328	38.4336	138.729	167.204	80.4109
BGIBMGA005013	346.478	4069.58	5760.77	3760.66	3217.81
BGIBMGA005015	0.470633	0.414807	20.8651	19.8027	12.7074
BGIBMGA005022	4.11297	1.03315	6.3622	8.11084	27.3061
BGIBMGA005024	0.0518709	0	0.817271	0.452477	14.0611
BGIBMGA005035	11.2583	15.4544	27.6511	25.8951	234.384
BGIBMGA005036	85.1186	86.8376	75.1465	89.115	86.2059
BGIBMGA005038	1.40663	1.36957	4.10238	4.05053	31.1734
BGIBMGA005041	1.12329	3.53743	11.3741	15.367	25.8201
BGIBMGA005042	79.7752	881.882	554.074	650.438	87.21
BGIBMGA005046	0.116395	0.379778	496.856	36.4732	92.6938
BGIBMGA005048	0.0994033	0.231392	0.230995	0.0239367	0.446748
BGIBMGA005052	2.46975	101.093	410.439	43.4107	49.7456
BGIBMGA005060	0.0916671	0.76314	1.4825	3.69672	1.00974
BGIBMGA005063	1.432	6.59835	13.5315	49.2737	34.7872
BGIBMGA005064	7.93424	18.7154	30.0311	47.3042	54.0771
BGIBMGA005066	2.28336	4.16718	3.52987	17.5137	19.4617
BGIBMGA005067	5.16043	10.2967	12.8708	7.53881	28.6747
BGIBMGA005068	28.546	47.1614	40.0457	34.8936	89.6573
BGIBMGA005070	3.38553	7.2528	20.797	14.5103	61.4544
BGIBMGA005080	15.4753	3.584	16.8387	7.57629	2.44701
BGIBMGA005083	0.200879	1.15802	2.389	6.24996	19.9995
BGIBMGA005085	0	7.83211	6.4341	16.1036	30.9682
BGIBMGA005092	1.29676	7.25961	4.55045	3.81812	3.98503
BGIBMGA005095	5.82395	0.18008	2.09395	3.48844	10.9713
BGIBMGA005097	23.5851	1.82668	17.6937	21.0117	64.784
BGIBMGA005098	29.0851	3.80299	14.4807	33.472	47.1584
BGIBMGA005102	0.641084	1.73439	1.98761	4.02708	22.2867
BGIBMGA005103	0	1.70443	1.47104	3.18811	8.04356
BGIBMGA005105	3.03235	6.81035	27.883	88.966	33.7874
BGIBMGA005106	11.0448	11.134	41.7574	102.388	79.8372
BGIBMGA005107	7.62756	13.9805	35.3279	37.9026	67.8809
BGIBMGA005108	3.29073	0.179786	1.0691	3.54105	13.6573
BGIBMGA005111	0.133772	35.498	505.972	41.4576	6.32317
BGIBMGA005114	2.04685	3.72285	7.39559	9.97645	17.5217
BGIBMGA005116	12.3568	1.00325	8.33604	5.30421	43.5681
BGIBMGA005117	54.3901	7.3736	44.6912	23.55	110.987
BGIBMGA005119	0.908527	0.668962	39.5895	11.6304	141.734
BGIBMGA005120	1.27236	4.62146	15.3478	90.5282	37.9654
BGIBMGA005121	1.06969	7.38911	12.9165	98.7217	26.9539
BGIBMGA005124	2.32971	0.481607	2.84109	4.96289	14.9129
BGIBMGA005129	2.33515	0.644966	5.60658	43.7734	134.019
BGIBMGA005130	35.7608	21.0956	37.2988	206.296	253.961
BGIBMGA005131	95.6884	87.0409	151.531	195.497	43.2993
BGIBMGA005135	2.05693	1.34046	14.4783	32.0987	63.392
BGIBMGA005140	3.73577	39.4619	72.607	169.537	114.365
BGIBMGA005142	6.36221	0.881666	4.12058	5.75189	19.3113
BGIBMGA005143	2.76319	81.9905	17.9211	91.67	13.8567
BGIBMGA005144	79.5826	49.3299	26.8404	117.322	55.8794
BGIBMGA005146	3.93178	3.47795	9.79073	5.64898	44.4713
BGIBMGA005149	184.44	108.75	66.222	21.5213	52.8607
BGIBMGA005150	0.511866	1.45791	1.81618	0.256691	1.8678
BGIBMGA005152	1.08307	1.97785	39.4915	6.22845	38.2545
BGIBMGA005156	1.97084	5.48073	6.61586	33.2629	41.8898
BGIBMGA005159	63.2898	18.2014	80.9899	61.8013	106.985
BGIBMGA005163	0	0	0	0	6.34778
BGIBMGA005167	36.05	1.5829	7.68125	23.6537	18.5411
BGIBMGA005170	0.0937418	0.0190446	0.287007	0.0701972	2.28616
BGIBMGA005173	249.097	47.732	122.102	165.309	56.1032
BGIBMGA005174	110.864	1.25188	9.24876	12.291	57.7857
BGIBMGA005177	28.8845	51.1533	91.1838	124.88	297.292
BGIBMGA005178	9.55267	0.473009	1.54895	1.07102	10.8717
BGIBMGA005181	47.5805	1.10223	8.79669	71.8812	21.669
BGIBMGA005182	74.3632	3.17963	16.2933	140.33	40.0232
BGIBMGA005187	0.0490921	0	25.7992	0.493576	19.8282
BGIBMGA005196	1.23658	1.40032	61.5485	44.8482	41.2678
BGIBMGA005202	13.9946	3.09799	24.6033	76.5721	83.6402
BGIBMGA005203	0.232	0.0575586	9.60467	15.8819	36.645
BGIBMGA005204	19.1454	2.15212	8.4899	6.61082	17.5252
BGIBMGA005205	399.084	709.784	1311.94	1670.83	1950.17
BGIBMGA005207	1.52667	32.055	11.4916	14.35	27.0578
BGIBMGA005208	0.880574	11.5714	2.37553	5.14413	1.26458
BGIBMGA005210	4.08996	13.388	26.9773	17.3465	52.2076
BGIBMGA005213	13.2172	27.0144	35.6927	40.2051	66.0246
BGIBMGA005214	0.235715	0.10512	0.978513	1.14432	11.3116
BGIBMGA005216	38.0824	16.1001	43.6151	40.0972	77.1925
BGIBMGA005222	14.577	25.1129	77.0674	59.058	80.1794
BGIBMGA005224	1.97415	2.50651	0.229148	6.24417	11.8587
BGIBMGA005226	0.237414	3.43702	2.94388	25.829	42.3249
BGIBMGA005227	12.8367	0.42657	0.621866	0.832339	3.11502
BGIBMGA005229	3.16758	0.178573	1.48912	1.45586	10.8737
BGIBMGA005230	4.36839	0.969728	2.16981	3.58293	14.4306
BGIBMGA005238	0.360392	9.38654	3.65805	13.0374	7.65312
BGIBMGA005239	6.22515	2.16462	6.25854	6.99959	25.3625
BGIBMGA005241	0.193603	0	0.689746	0.492369	22.4111
BGIBMGA005242	0	0	0.799076	0.244463	22.0892
BGIBMGA005244	0.037707	0	0.347319	0.309913	13.686
BGIBMGA005249	5.43369	0.481765	3.18999	3.45919	31.0684
BGIBMGA005250	7.26796	0.669473	6.47929	3.28059	31.1299
BGIBMGA005259	0.0333335	0.0512141	3882.32	3.64814	1778.31
BGIBMGA005261	0.348274	5.7174	2.85328	3.29522	4.51963
BGIBMGA005262	3.03662	0.0445158	9.83902	0.47627	93.3383
BGIBMGA005266	23.1441	219.4	9.61644	224.167	30.1768
BGIBMGA005267	12.3098	25.0918	43.2078	63.1474	81.0078
BGIBMGA005270	75.3586	9.889	41.5542	49.6011	223.46
BGIBMGA005274	5.3552	11.2429	31.4456	29.6439	44.7689
BGIBMGA005277	492.493	0.112671	34.247	37.439	0.48391
BGIBMGA005278	132.577	0.642478	84.8331	4.41846	6.42279
BGIBMGA005279	0.550246	10.2723	11.0389	20.8335	56.924
BGIBMGA005289	135.481	375.418	265.796	459.656	1693.51
BGIBMGA005290	14.5563	26.6446	49.7293	64.2331	77.2896
BGIBMGA005292	7.7444	43.0507	21.7961	30.0342	39.2062
BGIBMGA005295	0	16.4979	0.669816	0.992722	1.79826
BGIBMGA005299	580.694	6287.6	2874.2	4943.65	1290.86
BGIBMGA005300	0.358985	5.14855	2.44389	1.46732	12.0551
BGIBMGA005301	29.4936	36.3616	147.343	637.568	5649.22
BGIBMGA005302	240.071	568.344	827.909	936.329	2337.02
BGIBMGA005304	2.20711	5.83824	11.024	10.5895	15.1825
BGIBMGA005306	3.00582	10.1075	8.31399	23.1902	26.3143
BGIBMGA005308	2.16989	8.09174	8.02092	9.34434	24.4319
BGIBMGA005309	0.345801	1.72223	6.98141	77.087	53.6618
BGIBMGA005310	0.185574	5.43583	16.1889	118.228	88.9403
BGIBMGA005315	25.4776	71.9732	57.9647	94.5005	152.516
BGIBMGA005318	1.81075	0.23646	0.456157	0.701817	44.045
BGIBMGA005319	66.4015	30.066	80.6914	63.43	170.337
BGIBMGA005320	0.536971	0	37.898	3.6583	37.2736
BGIBMGA005321	1.03443	0.37557	76.5892	4.15346	37.6936
BGIBMGA005323	81.9483	317.352	318.692	354.943	634.691
BGIBMGA005325	3.31728	6.91429	12.7014	18.957	31.8561
BGIBMGA005328	663.123	19.1922	397.094	87.6972	388.789
BGIBMGA005329	7.71005	21.473	28.903	30.0108	65.5701
BGIBMGA005333	4.36615	11.6291	18.547	11.4662	37.4382
BGIBMGA005335	11.0066	66.7525	37.4937	40.8202	73.5536
BGIBMGA005341	27.5153	13.2281	22.1213	77.1094	48.1948
BGIBMGA005347	220.303	88.9664	391.488	383.255	879.497
BGIBMGA005348	3.42036	3.21102	12.8096	11.928	88.7663
BGIBMGA005350	0.447274	13.5957	14.9081	29.7639	52.6661
BGIBMGA005351	2.78629	1.27259	4.88216	10.408	26.7427
BGIBMGA005353	1.72526	51.228	70.2888	483.885	126.79
BGIBMGA005357	6.28185	44.7878	13.3621	59.6939	49.3107
BGIBMGA005358	4.98736	1.75844	6.66621	6.91644	31.1165
BGIBMGA005359	0.833141	0.422151	0.0877634	0.277535	6.16508
BGIBMGA005365	0	0.060582	0.997696	0.714638	0.186037
BGIBMGA005370	0.680981	0.827778	1.05958	2.3627	22.2481
BGIBMGA005371	0.877677	12.7517	3.92131	5.80089	3.25369
BGIBMGA005377	4.58018	12.0649	12.1549	23.2097	41.5171
BGIBMGA005380	18.7205	6.44314	10.1817	16.4547	48.3146
BGIBMGA005382	1.82138	4.42881	5.22604	7.09965	22.3428
BGIBMGA005383	5.17181	26.5864	16.7742	25.4235	32.5973
BGIBMGA005388	9.76302	139.599	56.2122	47.757	265.842
BGIBMGA005391	19.4213	5.37177	30.7083	30.9777	74.2117
BGIBMGA005395	12.3697	0.661246	17.4449	12.0643	98.5212
BGIBMGA005399	0.0590743	0.079035	1.03395	0.666147	14.0611
BGIBMGA005409	62.9668	16.6671	67.3088	49.2157	175.319
BGIBMGA005410	2.13311	27.422	1.61156	2.62006	118.293
BGIBMGA005413	21.1516	46.2941	68.9157	64.6487	127.003
BGIBMGA005416	14.4083	10.7677	8.55236	15.3565	28.1961
BGIBMGA005417	0.165043	0.193896	0.221448	0.147803	26.7201
BGIBMGA005418	20.8239	119.515	98.9652	357.599	146.432
BGIBMGA005424	1.904	2.35923	47.2405	17.1986	16.7982
BGIBMGA005433	3.43994	0.343117	2.62813	1.7653	12.0286
BGIBMGA005436	2.77592	9.28819	1.50703	12.2251	15.6976
BGIBMGA005437	5.62897	33.5044	8.14151	28.14	24.544
BGIBMGA005438	39.3664	20.8542	63.1288	82.4379	213.919
BGIBMGA005441	0.890792	3.62367	6.97544	28.9443	36.5432
BGIBMGA005444	149.679	14.0738	20.1962	11.4174	35.3783
BGIBMGA005447	1.21591	0.649983	23.3513	6.32958	5.30613
BGIBMGA005458	73.1586	53.4013	174.111	253.365	26.6227
BGIBMGA005459	4.77491	11.4202	23.0599	20.2314	35.57
BGIBMGA005462	92.5889	48.8849	123.996	89.6437	244.585
BGIBMGA005466	7.36282	19.0772	25.3384	31.8594	55.1124
BGIBMGA005467	0.372975	3.83418	1.52031	6.11638	6.17042
BGIBMGA005468	8.25818	3.66797	20.9626	15.0246	138.062
BGIBMGA005472	13.7535	0.865335	3.16332	2.4116	20.356
[truncated: 3,219 more rows]
