# Supplementary material for: Comparative Transcriptome Analysis Provides Novel Insight into Morphologic and Metabolic Changes in the Fat Body during Silkworm Metamorphosis
Source: Int J Mol Sci. 2018 Nov 9;19(11):3525. doi: 10.3390/ijms19113525 (PMC6274779; doi:10.3390/ijms19113525)
Supplement: Supplementary file 1 [file ijms-19-03525-s001.zip › Table S3. Co-expression of DEGs in the fat body.xlsx]

## Sheet: Sheet1
Table S3. Time course-dependant coexpression of DEGs in the fat body
GeneID	Clusters
BGIBMGA000002	1
BGIBMGA000004	5
BGIBMGA000005	6
BGIBMGA000006	6
BGIBMGA000008	8
BGIBMGA000009	8
BGIBMGA000010	2
BGIBMGA000011	8
BGIBMGA000012	8
BGIBMGA000013	6
BGIBMGA000014	8
BGIBMGA000015	8
BGIBMGA000017	6
BGIBMGA000018	6
BGIBMGA000021	5
BGIBMGA000023	5
BGIBMGA000024	5
BGIBMGA000025	2
BGIBMGA000026	8
BGIBMGA000028	8
BGIBMGA000029	8
BGIBMGA000031	7
BGIBMGA000032	7
BGIBMGA000037	5
BGIBMGA000039	7
BGIBMGA000042	8
BGIBMGA000044	2
BGIBMGA000045	8
BGIBMGA000046	8
BGIBMGA000047	3
BGIBMGA000048	8
BGIBMGA000050	6
BGIBMGA000051	8
BGIBMGA000054	8
BGIBMGA000056	7
BGIBMGA000057	1
BGIBMGA000059	8
BGIBMGA000060	8
BGIBMGA000062	1
BGIBMGA000063	4
BGIBMGA000064	1
BGIBMGA000065	4
BGIBMGA000067	7
BGIBMGA000068	5
BGIBMGA000069	4
BGIBMGA000070	8
BGIBMGA000072	8
BGIBMGA000073	7
BGIBMGA000074	1
BGIBMGA000080	2
BGIBMGA000082	8
BGIBMGA000083	8
BGIBMGA000092	4
BGIBMGA000096	1
BGIBMGA000097	4
BGIBMGA000101	2
BGIBMGA000103	2
BGIBMGA000104	1
BGIBMGA000106	1
BGIBMGA000109	2
BGIBMGA000114	1
BGIBMGA000115	2
BGIBMGA000119	1
BGIBMGA000120	1
BGIBMGA000121	1
BGIBMGA000129	2
BGIBMGA000131	8
BGIBMGA000132	1
BGIBMGA000145	5
BGIBMGA000146	5
BGIBMGA000150	8
BGIBMGA000153	2
BGIBMGA000155	2
BGIBMGA000157	4
BGIBMGA000159	7
BGIBMGA000160	8
BGIBMGA000162	8
BGIBMGA000163	8
BGIBMGA000164	8
BGIBMGA000165	8
BGIBMGA000167	3
BGIBMGA000170	4
BGIBMGA000171	5
BGIBMGA000174	1
BGIBMGA000176	1
BGIBMGA000177	8
BGIBMGA000178	6
BGIBMGA000180	8
BGIBMGA000183	3
BGIBMGA000184	3
BGIBMGA000186	4
BGIBMGA000188	1
BGIBMGA000189	4
BGIBMGA000197	2
BGIBMGA000198	2
BGIBMGA000200	6
BGIBMGA000201	4
BGIBMGA000202	5
BGIBMGA000204	2
BGIBMGA000206	3
BGIBMGA000207	3
BGIBMGA000208	3
BGIBMGA000209	6
BGIBMGA000210	7
BGIBMGA000217	2
BGIBMGA000222	8
BGIBMGA000223	5
BGIBMGA000228	8
BGIBMGA000229	2
BGIBMGA000230	4
BGIBMGA000232	6
BGIBMGA000233	1
BGIBMGA000234	1
BGIBMGA000235	8
BGIBMGA000236	5
BGIBMGA000237	8
BGIBMGA000243	2
BGIBMGA000246	8
BGIBMGA000248	8
BGIBMGA000249	7
BGIBMGA000250	8
BGIBMGA000251	8
BGIBMGA000252	8
BGIBMGA000264	8
BGIBMGA000271	8
BGIBMGA000273	8
BGIBMGA000281	8
BGIBMGA000290	2
BGIBMGA000292	3
BGIBMGA000298	7
BGIBMGA000300	1
BGIBMGA000301	2
BGIBMGA000302	8
BGIBMGA000305	8
BGIBMGA000307	3
BGIBMGA000315	6
BGIBMGA000316	1
BGIBMGA000319	8
BGIBMGA000321	8
BGIBMGA000324	3
BGIBMGA000328	3
BGIBMGA000329	3
BGIBMGA000330	6
BGIBMGA000333	3
BGIBMGA000334	8
BGIBMGA000336	6
BGIBMGA000337	7
BGIBMGA000338	6
BGIBMGA000340	8
BGIBMGA000341	3
BGIBMGA000347	8
BGIBMGA000348	4
BGIBMGA000354	8
BGIBMGA000355	2
BGIBMGA000356	2
BGIBMGA000360	4
BGIBMGA000363	7
BGIBMGA000366	1
BGIBMGA000374	2
BGIBMGA000377	8
BGIBMGA000379	8
BGIBMGA000384	4
BGIBMGA000388	6
BGIBMGA000389	7
BGIBMGA000390	3
BGIBMGA000391	7
BGIBMGA000392	2
BGIBMGA000393	1
BGIBMGA000394	2
BGIBMGA000396	1
BGIBMGA000397	1
BGIBMGA000398	3
BGIBMGA000402	1
BGIBMGA000404	8
BGIBMGA000408	8
BGIBMGA000410	8
BGIBMGA000411	7
BGIBMGA000412	1
BGIBMGA000417	8
BGIBMGA000418	1
BGIBMGA000419	3
BGIBMGA000424	2
BGIBMGA000425	1
BGIBMGA000438	6
BGIBMGA000441	8
BGIBMGA000442	8
BGIBMGA000444	2
BGIBMGA000448	8
BGIBMGA000452	1
BGIBMGA000453	5
BGIBMGA000462	7
BGIBMGA000466	8
BGIBMGA000467	8
BGIBMGA000469	4
BGIBMGA000470	2
BGIBMGA000472	8
BGIBMGA000474	1
BGIBMGA000475	1
BGIBMGA000476	4
BGIBMGA000479	8
BGIBMGA000480	8
BGIBMGA000481	5
BGIBMGA000484	1
BGIBMGA000493	6
BGIBMGA000494	3
BGIBMGA000496	6
BGIBMGA000502	2
BGIBMGA000504	3
BGIBMGA000505	3
BGIBMGA000509	1
BGIBMGA000510	1
BGIBMGA000511	3
BGIBMGA000516	8
BGIBMGA000520	6
BGIBMGA000523	7
BGIBMGA000526	1
BGIBMGA000527	4
BGIBMGA000528	1
BGIBMGA000529	4
BGIBMGA000530	1
BGIBMGA000532	1
BGIBMGA000536	8
BGIBMGA000540	8
BGIBMGA000542	1
BGIBMGA000543	7
BGIBMGA000544	7
BGIBMGA000545	1
BGIBMGA000546	1
BGIBMGA000548	8
BGIBMGA000549	1
BGIBMGA000551	2
BGIBMGA000552	2
BGIBMGA000553	1
BGIBMGA000554	2
BGIBMGA000555	8
BGIBMGA000557	8
BGIBMGA000558	8
BGIBMGA000559	3
BGIBMGA000561	3
BGIBMGA000562	3
BGIBMGA000564	8
BGIBMGA000572	1
BGIBMGA000581	8
BGIBMGA000584	7
BGIBMGA000585	5
BGIBMGA000587	4
BGIBMGA000589	8
BGIBMGA000590	7
BGIBMGA000591	8
BGIBMGA000592	8
BGIBMGA000597	8
BGIBMGA000600	8
BGIBMGA000601	3
BGIBMGA000602	4
BGIBMGA000603	4
BGIBMGA000608	8
BGIBMGA000610	5
BGIBMGA000614	8
BGIBMGA000615	8
BGIBMGA000618	3
BGIBMGA000619	3
BGIBMGA000620	8
BGIBMGA000621	1
BGIBMGA000622	8
BGIBMGA000627	6
BGIBMGA000628	2
BGIBMGA000629	1
BGIBMGA000632	8
BGIBMGA000634	6
BGIBMGA000635	6
BGIBMGA000636	6
BGIBMGA000638	8
BGIBMGA000640	8
BGIBMGA000643	8
BGIBMGA000646	4
BGIBMGA000648	6
BGIBMGA000655	8
BGIBMGA000657	8
BGIBMGA000661	1
BGIBMGA000662	6
BGIBMGA000664	1
BGIBMGA000671	1
BGIBMGA000672	1
BGIBMGA000676	5
BGIBMGA000680	5
BGIBMGA000685	8
BGIBMGA000686	8
BGIBMGA000689	1
BGIBMGA000692	4
BGIBMGA000693	7
BGIBMGA000694	1
BGIBMGA000696	6
BGIBMGA000698	3
BGIBMGA000699	1
BGIBMGA000701	3
BGIBMGA000703	1
BGIBMGA000704	1
BGIBMGA000710	8
BGIBMGA000714	4
BGIBMGA000715	1
BGIBMGA000716	6
BGIBMGA000721	7
BGIBMGA000723	8
BGIBMGA000724	3
BGIBMGA000725	8
BGIBMGA000730	6
BGIBMGA000731	1
BGIBMGA000733	2
BGIBMGA000741	2
BGIBMGA000743	1
BGIBMGA000744	1
BGIBMGA000745	1
BGIBMGA000752	8
BGIBMGA000756	8
BGIBMGA000759	1
BGIBMGA000767	4
BGIBMGA000768	4
BGIBMGA000769	4
BGIBMGA000771	4
BGIBMGA000772	7
BGIBMGA000773	7
BGIBMGA000774	7
BGIBMGA000775	6
BGIBMGA000783	8
BGIBMGA000784	8
BGIBMGA000788	8
BGIBMGA000793	1
BGIBMGA000794	3
BGIBMGA000795	3
BGIBMGA000796	3
BGIBMGA000797	1
BGIBMGA000798	3
BGIBMGA000799	8
BGIBMGA000801	2
BGIBMGA000802	7
BGIBMGA000804	1
BGIBMGA000806	1
BGIBMGA000809	8
BGIBMGA000810	4
BGIBMGA000818	8
BGIBMGA000819	1
BGIBMGA000825	1
BGIBMGA000829	1
BGIBMGA000830	7
BGIBMGA000835	8
BGIBMGA000836	8
BGIBMGA000839	8
BGIBMGA000840	8
BGIBMGA000842	6
BGIBMGA000846	2
BGIBMGA000848	8
BGIBMGA000849	8
BGIBMGA000850	8
BGIBMGA000853	4
BGIBMGA000855	7
BGIBMGA000856	8
BGIBMGA000857	2
BGIBMGA000861	2
BGIBMGA000865	4
BGIBMGA000868	5
BGIBMGA000874	1
BGIBMGA000881	8
BGIBMGA000882	8
BGIBMGA000884	5
BGIBMGA000885	7
BGIBMGA000886	7
BGIBMGA000888	8
BGIBMGA000894	1
BGIBMGA000897	1
BGIBMGA000900	1
BGIBMGA000902	2
BGIBMGA000903	1
BGIBMGA000910	8
BGIBMGA000914	2
BGIBMGA000915	8
BGIBMGA000923	1
BGIBMGA000926	3
BGIBMGA000928	8
BGIBMGA000929	8
BGIBMGA000930	8
BGIBMGA000932	8
BGIBMGA000936	1
BGIBMGA000941	8
BGIBMGA000942	8
BGIBMGA000944	6
BGIBMGA000947	1
BGIBMGA000948	2
BGIBMGA000956	2
BGIBMGA000959	8
BGIBMGA000970	2
BGIBMGA000971	2
BGIBMGA000977	8
BGIBMGA000987	8
BGIBMGA000988	8
BGIBMGA000991	8
BGIBMGA001003	7
BGIBMGA001007	6
BGIBMGA001008	5
BGIBMGA001015	4
BGIBMGA001022	3
BGIBMGA001023	8
BGIBMGA001024	8
BGIBMGA001028	4
BGIBMGA001033	6
BGIBMGA001035	1
BGIBMGA001036	2
BGIBMGA001037	1
BGIBMGA001039	8
BGIBMGA001042	1
BGIBMGA001043	1
BGIBMGA001044	2
BGIBMGA001048	8
BGIBMGA001052	8
BGIBMGA001056	1
BGIBMGA001058	1
BGIBMGA001059	6
BGIBMGA001060	2
BGIBMGA001069	7
BGIBMGA001070	1
BGIBMGA001071	8
BGIBMGA001072	8
BGIBMGA001073	7
BGIBMGA001076	2
BGIBMGA001080	4
BGIBMGA001081	7
BGIBMGA001082	7
BGIBMGA001087	2
BGIBMGA001088	2
BGIBMGA001091	6
BGIBMGA001093	1
BGIBMGA001096	2
BGIBMGA001097	1
BGIBMGA001098	6
BGIBMGA001100	1
BGIBMGA001106	8
BGIBMGA001107	1
BGIBMGA001115	1
BGIBMGA001117	4
BGIBMGA001119	2
BGIBMGA001124	2
BGIBMGA001135	2
BGIBMGA001136	1
BGIBMGA001137	8
BGIBMGA001138	1
BGIBMGA001139	8
BGIBMGA001140	8
BGIBMGA001142	8
BGIBMGA001143	1
BGIBMGA001144	6
BGIBMGA001145	1
BGIBMGA001146	2
BGIBMGA001147	3
BGIBMGA001151	8
BGIBMGA001152	1
BGIBMGA001157	3
BGIBMGA001159	2
BGIBMGA001162	8
BGIBMGA001164	4
BGIBMGA001167	2
BGIBMGA001168	2
BGIBMGA001176	8
BGIBMGA001178	6
BGIBMGA001179	8
BGIBMGA001182	6
BGIBMGA001185	7
BGIBMGA001190	4
BGIBMGA001194	1
BGIBMGA001198	4
BGIBMGA001204	6
BGIBMGA001206	8
BGIBMGA001211	4
BGIBMGA001218	8
BGIBMGA001220	4
BGIBMGA001222	2
BGIBMGA001228	6
BGIBMGA001232	4
BGIBMGA001233	3
BGIBMGA001235	3
BGIBMGA001236	8
BGIBMGA001237	5
BGIBMGA001238	2
BGIBMGA001241	1
BGIBMGA001243	8
BGIBMGA001253	1
BGIBMGA001254	1
BGIBMGA001255	1
BGIBMGA001259	7
BGIBMGA001262	1
BGIBMGA001267	2
BGIBMGA001270	2
BGIBMGA001272	6
BGIBMGA001273	2
BGIBMGA001275	3
BGIBMGA001276	3
BGIBMGA001277	3
BGIBMGA001278	2
BGIBMGA001283	1
BGIBMGA001289	2
BGIBMGA001296	1
BGIBMGA001300	5
BGIBMGA001303	1
BGIBMGA001307	3
BGIBMGA001308	6
BGIBMGA001309	2
BGIBMGA001313	5
BGIBMGA001316	7
BGIBMGA001323	3
BGIBMGA001324	4
BGIBMGA001325	7
BGIBMGA001328	5
BGIBMGA001329	5
BGIBMGA001333	3
BGIBMGA001336	8
BGIBMGA001337	8
BGIBMGA001338	5
BGIBMGA001344	8
BGIBMGA001347	8
BGIBMGA001348	8
BGIBMGA001349	7
BGIBMGA001351	3
BGIBMGA001352	1
BGIBMGA001353	1
BGIBMGA001355	7
BGIBMGA001356	7
BGIBMGA001358	5
BGIBMGA001365	8
BGIBMGA001367	8
BGIBMGA001370	2
BGIBMGA001371	2
BGIBMGA001372	2
BGIBMGA001380	4
BGIBMGA001383	3
BGIBMGA001385	3
BGIBMGA001386	7
BGIBMGA001390	1
BGIBMGA001394	1
BGIBMGA001395	2
BGIBMGA001396	1
BGIBMGA001399	7
BGIBMGA001400	8
BGIBMGA001402	3
BGIBMGA001403	8
BGIBMGA001406	8
BGIBMGA001411	4
BGIBMGA001413	7
BGIBMGA001415	7
BGIBMGA001419	3
BGIBMGA001422	5
BGIBMGA001427	2
BGIBMGA001428	2
BGIBMGA001430	8
BGIBMGA001431	4
BGIBMGA001433	7
BGIBMGA001434	7
BGIBMGA001435	7
BGIBMGA001436	8
BGIBMGA001445	8
BGIBMGA001448	2
BGIBMGA001452	8
BGIBMGA001456	2
BGIBMGA001457	4
BGIBMGA001459	5
BGIBMGA001460	1
BGIBMGA001464	1
BGIBMGA001469	6
BGIBMGA001471	1
BGIBMGA001474	4
BGIBMGA001476	2
BGIBMGA001477	2
BGIBMGA001481	5
BGIBMGA001483	8
BGIBMGA001490	1
BGIBMGA001494	2
BGIBMGA001495	4
BGIBMGA001500	1
BGIBMGA001501	8
BGIBMGA001513	8
BGIBMGA001522	6
BGIBMGA001523	6
BGIBMGA001525	1
BGIBMGA001528	2
BGIBMGA001530	8
BGIBMGA001534	8
BGIBMGA001536	8
BGIBMGA001538	1
BGIBMGA001539	2
BGIBMGA001540	1
BGIBMGA001542	2
BGIBMGA001549	7
BGIBMGA001553	2
BGIBMGA001556	2
BGIBMGA001561	2
BGIBMGA001570	3
BGIBMGA001571	1
BGIBMGA001575	8
BGIBMGA001577	8
BGIBMGA001578	6
BGIBMGA001579	1
BGIBMGA001583	1
BGIBMGA001584	2
BGIBMGA001591	2
BGIBMGA001593	1
BGIBMGA001595	5
BGIBMGA001596	5
BGIBMGA001599	3
BGIBMGA001600	1
BGIBMGA001609	1
BGIBMGA001610	8
BGIBMGA001613	5
BGIBMGA001614	2
BGIBMGA001621	4
BGIBMGA001627	8
BGIBMGA001629	7
BGIBMGA001632	2
BGIBMGA001634	4
BGIBMGA001637	8
BGIBMGA001638	3
BGIBMGA001643	1
BGIBMGA001644	1
BGIBMGA001646	2
BGIBMGA001648	8
BGIBMGA001653	8
BGIBMGA001657	4
BGIBMGA001658	2
BGIBMGA001660	4
BGIBMGA001661	4
BGIBMGA001664	8
BGIBMGA001666	2
BGIBMGA001669	4
BGIBMGA001671	8
BGIBMGA001672	5
BGIBMGA001674	8
BGIBMGA001675	8
BGIBMGA001677	8
BGIBMGA001683	3
BGIBMGA001692	8
BGIBMGA001693	8
BGIBMGA001694	8
BGIBMGA001695	7
BGIBMGA001698	4
BGIBMGA001703	1
BGIBMGA001704	4
BGIBMGA001705	2
BGIBMGA001706	2
BGIBMGA001708	7
BGIBMGA001709	4
BGIBMGA001711	2
BGIBMGA001712	5
BGIBMGA001713	7
BGIBMGA001714	7
BGIBMGA001715	2
BGIBMGA001716	2
BGIBMGA001722	8
BGIBMGA001725	1
BGIBMGA001726	1
BGIBMGA001729	8
BGIBMGA001731	2
BGIBMGA001732	7
BGIBMGA001735	1
BGIBMGA001736	2
BGIBMGA001741	2
BGIBMGA001742	8
BGIBMGA001744	4
BGIBMGA001748	4
BGIBMGA001751	1
BGIBMGA001753	8
BGIBMGA001754	8
BGIBMGA001755	3
BGIBMGA001765	4
BGIBMGA001766	4
BGIBMGA001771	4
BGIBMGA001772	4
BGIBMGA001781	8
BGIBMGA001783	2
BGIBMGA001787	2
BGIBMGA001790	1
BGIBMGA001794	7
BGIBMGA001797	2
BGIBMGA001798	7
BGIBMGA001799	4
BGIBMGA001800	8
BGIBMGA001803	7
BGIBMGA001806	8
BGIBMGA001809	2
BGIBMGA001812	7
BGIBMGA001813	7
BGIBMGA001814	4
BGIBMGA001815	7
BGIBMGA001818	2
BGIBMGA001819	2
BGIBMGA001823	4
BGIBMGA001827	8
BGIBMGA001828	8
BGIBMGA001836	3
BGIBMGA001841	3
BGIBMGA001842	3
BGIBMGA001847	1
BGIBMGA001849	1
BGIBMGA001851	8
BGIBMGA001853	1
BGIBMGA001860	3
BGIBMGA001861	8
BGIBMGA001863	1
BGIBMGA001864	8
BGIBMGA001865	8
BGIBMGA001868	1
BGIBMGA001873	7
BGIBMGA001874	7
BGIBMGA001875	8
BGIBMGA001876	8
BGIBMGA001882	8
BGIBMGA001887	8
BGIBMGA001891	2
BGIBMGA001892	6
BGIBMGA001894	8
BGIBMGA001896	5
BGIBMGA001898	2
BGIBMGA001899	6
BGIBMGA001900	8
BGIBMGA001904	6
BGIBMGA001905	6
BGIBMGA001907	8
BGIBMGA001908	5
BGIBMGA001909	5
BGIBMGA001911	7
BGIBMGA001912	5
BGIBMGA001915	2
BGIBMGA001916	2
BGIBMGA001917	8
BGIBMGA001920	4
BGIBMGA001926	5
BGIBMGA001928	7
BGIBMGA001929	4
BGIBMGA001933	2
BGIBMGA001934	8
BGIBMGA001935	1
BGIBMGA001944	7
BGIBMGA001946	1
BGIBMGA001947	4
BGIBMGA001950	1
BGIBMGA001959	6
BGIBMGA001963	3
BGIBMGA001964	3
BGIBMGA001967	4
BGIBMGA001969	6
BGIBMGA001972	8
BGIBMGA001983	3
BGIBMGA001985	7
BGIBMGA001987	7
BGIBMGA001988	7
BGIBMGA001991	8
BGIBMGA002001	8
BGIBMGA002004	8
BGIBMGA002012	1
BGIBMGA002013	1
BGIBMGA002014	2
BGIBMGA002015	3
BGIBMGA002018	8
BGIBMGA002020	1
BGIBMGA002021	8
BGIBMGA002024	1
BGIBMGA002034	8
BGIBMGA002039	1
BGIBMGA002042	6
BGIBMGA002043	6
BGIBMGA002044	6
BGIBMGA002048	5
BGIBMGA002051	8
BGIBMGA002056	8
BGIBMGA002064	8
BGIBMGA002066	8
BGIBMGA002069	1
BGIBMGA002071	3
BGIBMGA002076	8
BGIBMGA002077	1
BGIBMGA002085	8
BGIBMGA002087	3
BGIBMGA002088	5
BGIBMGA002090	7
BGIBMGA002096	8
BGIBMGA002101	1
BGIBMGA002107	4
BGIBMGA002114	8
BGIBMGA002119	8
BGIBMGA002120	1
BGIBMGA002123	8
BGIBMGA002124	3
BGIBMGA002125	3
BGIBMGA002126	3
BGIBMGA002131	5
BGIBMGA002138	2
BGIBMGA002150	2
BGIBMGA002151	1
BGIBMGA002152	1
BGIBMGA002153	7
BGIBMGA002154	7
BGIBMGA002156	7
BGIBMGA002161	4
BGIBMGA002162	8
BGIBMGA002163	6
BGIBMGA002164	8
BGIBMGA002165	2
BGIBMGA002167	6
BGIBMGA002168	8
BGIBMGA002170	8
BGIBMGA002175	5
BGIBMGA002176	3
BGIBMGA002178	5
BGIBMGA002186	2
BGIBMGA002188	1
BGIBMGA002189	4
BGIBMGA002190	1
BGIBMGA002195	7
BGIBMGA002198	6
BGIBMGA002199	5
BGIBMGA002208	8
BGIBMGA002209	2
BGIBMGA002211	7
BGIBMGA002215	1
BGIBMGA002216	8
BGIBMGA002219	2
BGIBMGA002225	3
BGIBMGA002230	4
BGIBMGA002231	8
BGIBMGA002262	1
BGIBMGA002263	5
BGIBMGA002264	1
BGIBMGA002265	1
BGIBMGA002286	8
BGIBMGA002287	3
BGIBMGA002288	7
BGIBMGA002289	5
BGIBMGA002292	8
BGIBMGA002294	2
BGIBMGA002295	8
BGIBMGA002296	8
BGIBMGA002300	4
BGIBMGA002306	2
BGIBMGA002307	3
BGIBMGA002309	8
BGIBMGA002311	8
BGIBMGA002312	8
BGIBMGA002313	8
BGIBMGA002314	6
BGIBMGA002317	6
BGIBMGA002318	2
BGIBMGA002321	2
BGIBMGA002322	2
BGIBMGA002323	6
BGIBMGA002325	4
BGIBMGA002330	7
BGIBMGA002331	8
BGIBMGA002333	2
BGIBMGA002340	1
BGIBMGA002343	4
BGIBMGA002344	7
BGIBMGA002345	7
BGIBMGA002349	3
BGIBMGA002350	8
BGIBMGA002353	1
BGIBMGA002355	8
BGIBMGA002356	4
BGIBMGA002360	1
BGIBMGA002363	2
BGIBMGA002365	1
BGIBMGA002368	6
BGIBMGA002370	2
BGIBMGA002371	2
BGIBMGA002376	1
BGIBMGA002378	1
BGIBMGA002381	2
BGIBMGA002382	7
BGIBMGA002383	7
BGIBMGA002385	6
BGIBMGA002386	6
BGIBMGA002393	3
BGIBMGA002394	1
BGIBMGA002396	8
BGIBMGA002397	4
BGIBMGA002400	7
BGIBMGA002401	1
BGIBMGA002404	1
BGIBMGA002405	1
BGIBMGA002406	2
BGIBMGA002412	4
BGIBMGA002424	8
BGIBMGA002426	5
BGIBMGA002429	1
BGIBMGA002430	6
BGIBMGA002441	2
BGIBMGA002444	1
BGIBMGA002448	2
BGIBMGA002452	2
BGIBMGA002462	7
BGIBMGA002475	4
BGIBMGA002478	2
BGIBMGA002482	8
BGIBMGA002483	4
BGIBMGA002485	1
BGIBMGA002486	1
BGIBMGA002489	2
BGIBMGA002491	4
BGIBMGA002493	1
BGIBMGA002494	1
BGIBMGA002495	2
BGIBMGA002496	2
BGIBMGA002501	8
BGIBMGA002504	1
BGIBMGA002506	6
BGIBMGA002507	1
BGIBMGA002508	1
BGIBMGA002513	8
BGIBMGA002514	8
BGIBMGA002520	8
BGIBMGA002521	3
BGIBMGA002522	6
BGIBMGA002523	6
BGIBMGA002524	1
BGIBMGA002525	3
BGIBMGA002526	1
BGIBMGA002528	7
BGIBMGA002529	7
BGIBMGA002530	7
BGIBMGA002531	7
BGIBMGA002532	8
BGIBMGA002535	2
BGIBMGA002538	1
BGIBMGA002540	8
BGIBMGA002541	6
BGIBMGA002542	2
BGIBMGA002543	2
BGIBMGA002544	2
BGIBMGA002546	2
BGIBMGA002548	3
BGIBMGA002549	3
BGIBMGA002562	3
BGIBMGA002563	3
BGIBMGA002564	8
BGIBMGA002565	7
BGIBMGA002566	7
BGIBMGA002569	1
BGIBMGA002570	1
BGIBMGA002572	8
BGIBMGA002573	7
BGIBMGA002574	7
BGIBMGA002575	7
BGIBMGA002577	7
BGIBMGA002582	1
BGIBMGA002583	5
BGIBMGA002584	5
BGIBMGA002586	7
BGIBMGA002587	1
BGIBMGA002593	4
BGIBMGA002594	3
BGIBMGA002596	8
BGIBMGA002600	6
BGIBMGA002603	6
BGIBMGA002604	7
BGIBMGA002605	2
BGIBMGA002611	4
BGIBMGA002615	4
BGIBMGA002620	6
BGIBMGA002623	7
BGIBMGA002624	6
BGIBMGA002626	7
BGIBMGA002629	8
BGIBMGA002631	8
BGIBMGA002634	4
BGIBMGA002635	4
BGIBMGA002636	6
BGIBMGA002637	6
BGIBMGA002638	6
BGIBMGA002639	1
BGIBMGA002640	8
BGIBMGA002641	1
BGIBMGA002642	4
BGIBMGA002644	1
BGIBMGA002645	6
BGIBMGA002646	6
BGIBMGA002647	2
BGIBMGA002649	1
BGIBMGA002650	7
BGIBMGA002651	7
BGIBMGA002656	8
BGIBMGA002659	6
BGIBMGA002660	4
BGIBMGA002661	5
BGIBMGA002662	5
BGIBMGA002664	7
BGIBMGA002668	8
BGIBMGA002671	4
BGIBMGA002681	1
BGIBMGA002682	8
BGIBMGA002683	8
BGIBMGA002684	6
BGIBMGA002685	8
BGIBMGA002686	8
BGIBMGA002688	7
BGIBMGA002689	7
BGIBMGA002696	6
BGIBMGA002702	7
BGIBMGA002703	8
BGIBMGA002705	2
BGIBMGA002707	5
BGIBMGA002708	2
BGIBMGA002709	1
BGIBMGA002710	1
BGIBMGA002711	7
BGIBMGA002713	1
BGIBMGA002714	7
BGIBMGA002716	6
BGIBMGA002717	2
BGIBMGA002718	1
BGIBMGA002721	8
BGIBMGA002722	7
BGIBMGA002723	7
BGIBMGA002725	8
BGIBMGA002739	5
BGIBMGA002745	4
BGIBMGA002746	7
BGIBMGA002747	5
BGIBMGA002748	8
BGIBMGA002749	8
BGIBMGA002750	3
BGIBMGA002755	8
BGIBMGA002759	8
BGIBMGA002760	8
BGIBMGA002763	4
BGIBMGA002764	6
BGIBMGA002767	3
BGIBMGA002768	2
BGIBMGA002773	2
BGIBMGA002777	6
BGIBMGA002779	2
BGIBMGA002783	1
BGIBMGA002786	4
BGIBMGA002787	1
BGIBMGA002789	1
BGIBMGA002793	8
BGIBMGA002798	7
BGIBMGA002800	2
BGIBMGA002802	2
BGIBMGA002803	4
BGIBMGA002804	4
BGIBMGA002805	7
BGIBMGA002810	2
BGIBMGA002811	1
BGIBMGA002814	1
BGIBMGA002817	2
BGIBMGA002818	1
BGIBMGA002819	7
BGIBMGA002820	8
BGIBMGA002824	7
BGIBMGA002832	5
BGIBMGA002837	1
BGIBMGA002840	1
BGIBMGA002842	1
BGIBMGA002843	1
BGIBMGA002844	1
BGIBMGA002845	1
BGIBMGA002846	3
BGIBMGA002847	8
BGIBMGA002848	6
BGIBMGA002851	4
BGIBMGA002852	7
BGIBMGA002855	3
BGIBMGA002858	4
BGIBMGA002860	8
BGIBMGA002861	8
BGIBMGA002862	1
BGIBMGA002869	7
BGIBMGA002870	2
BGIBMGA002877	3
BGIBMGA002881	3
BGIBMGA002885	7
BGIBMGA002887	2
BGIBMGA002892	2
BGIBMGA002894	6
BGIBMGA002895	4
BGIBMGA002898	1
BGIBMGA002906	3
BGIBMGA002907	5
BGIBMGA002908	5
BGIBMGA002912	8
BGIBMGA002913	2
BGIBMGA002914	8
BGIBMGA002915	4
BGIBMGA002918	2
BGIBMGA002919	8
BGIBMGA002920	7
BGIBMGA002924	8
BGIBMGA002927	4
BGIBMGA002929	1
BGIBMGA002930	1
BGIBMGA002931	4
BGIBMGA002934	5
BGIBMGA002937	4
BGIBMGA002938	1
BGIBMGA002939	3
BGIBMGA002940	3
BGIBMGA002942	8
BGIBMGA002945	3
BGIBMGA002946	8
BGIBMGA002949	1
BGIBMGA002950	1
BGIBMGA002952	1
BGIBMGA002953	2
BGIBMGA002956	4
BGIBMGA002958	2
BGIBMGA002962	3
BGIBMGA002963	2
BGIBMGA002967	8
BGIBMGA002969	8
BGIBMGA002972	1
BGIBMGA002974	2
BGIBMGA002981	4
BGIBMGA002984	1
BGIBMGA002986	8
BGIBMGA002988	8
BGIBMGA002990	7
BGIBMGA003000	2
BGIBMGA003001	1
BGIBMGA003002	2
BGIBMGA003004	1
BGIBMGA003006	2
BGIBMGA003008	8
BGIBMGA003009	2
BGIBMGA003010	8
BGIBMGA003011	2
BGIBMGA003014	5
BGIBMGA003017	6
BGIBMGA003021	4
BGIBMGA003023	2
BGIBMGA003028	2
BGIBMGA003029	4
BGIBMGA003032	4
BGIBMGA003035	4
BGIBMGA003038	1
BGIBMGA003039	8
BGIBMGA003044	8
BGIBMGA003045	2
BGIBMGA003048	1
BGIBMGA003049	8
BGIBMGA003052	2
BGIBMGA003053	1
BGIBMGA003057	3
BGIBMGA003068	2
BGIBMGA003069	2
BGIBMGA003071	4
BGIBMGA003072	4
BGIBMGA003086	1
BGIBMGA003089	4
BGIBMGA003093	8
BGIBMGA003099	8
BGIBMGA003101	3
BGIBMGA003102	3
BGIBMGA003109	3
BGIBMGA003110	3
BGIBMGA003112	8
BGIBMGA003114	6
BGIBMGA003115	8
BGIBMGA003116	5
BGIBMGA003117	8
BGIBMGA003119	8
BGIBMGA003120	8
BGIBMGA003121	4
BGIBMGA003122	8
BGIBMGA003127	2
BGIBMGA003128	7
BGIBMGA003129	7
BGIBMGA003130	6
BGIBMGA003132	8
BGIBMGA003135	4
BGIBMGA003137	7
BGIBMGA003138	7
BGIBMGA003140	5
BGIBMGA003141	2
BGIBMGA003149	8
BGIBMGA003153	6
BGIBMGA003155	8
BGIBMGA003156	2
BGIBMGA003160	2
BGIBMGA003161	4
BGIBMGA003165	2
BGIBMGA003166	2
BGIBMGA003167	8
BGIBMGA003169	2
BGIBMGA003171	6
BGIBMGA003176	8
BGIBMGA003178	8
BGIBMGA003180	7
BGIBMGA003185	2
BGIBMGA003198	2
BGIBMGA003199	3
BGIBMGA003202	4
BGIBMGA003206	1
BGIBMGA003207	2
BGIBMGA003208	1
BGIBMGA003212	4
BGIBMGA003214	2
BGIBMGA003216	2
BGIBMGA003221	4
BGIBMGA003223	7
BGIBMGA003226	2
BGIBMGA003228	8
BGIBMGA003229	8
BGIBMGA003230	1
BGIBMGA003238	1
BGIBMGA003240	8
BGIBMGA003249	6
BGIBMGA003258	8
BGIBMGA003259	1
BGIBMGA003261	4
BGIBMGA003266	1
BGIBMGA003267	3
BGIBMGA003270	8
BGIBMGA003274	6
BGIBMGA003278	7
BGIBMGA003279	8
BGIBMGA003281	6
BGIBMGA003286	8
BGIBMGA003290	2
BGIBMGA003294	8
BGIBMGA003299	8
BGIBMGA003304	4
BGIBMGA003309	1
BGIBMGA003312	6
BGIBMGA003313	8
BGIBMGA003315	6
BGIBMGA003319	3
BGIBMGA003327	2
BGIBMGA003328	6
BGIBMGA003331	3
BGIBMGA003332	3
BGIBMGA003333	8
BGIBMGA003335	4
BGIBMGA003341	6
BGIBMGA003342	6
BGIBMGA003344	5
BGIBMGA003345	4
BGIBMGA003347	2
BGIBMGA003348	2
BGIBMGA003349	8
BGIBMGA003350	2
BGIBMGA003351	8
BGIBMGA003352	4
BGIBMGA003353	4
BGIBMGA003356	1
BGIBMGA003357	5
BGIBMGA003358	6
BGIBMGA003366	4
BGIBMGA003367	1
BGIBMGA003368	4
BGIBMGA003373	1
BGIBMGA003374	1
BGIBMGA003375	2
BGIBMGA003385	8
BGIBMGA003388	8
BGIBMGA003392	8
BGIBMGA003393	2
BGIBMGA003394	2
BGIBMGA003395	1
BGIBMGA003396	8
BGIBMGA003397	8
BGIBMGA003400	8
BGIBMGA003405	6
BGIBMGA003409	7
BGIBMGA003411	6
BGIBMGA003412	1
BGIBMGA003420	1
BGIBMGA003428	1
BGIBMGA003433	2
BGIBMGA003437	1
BGIBMGA003442	8
BGIBMGA003443	7
BGIBMGA003451	1
BGIBMGA003454	2
BGIBMGA003455	8
BGIBMGA003456	4
BGIBMGA003457	4
BGIBMGA003458	8
BGIBMGA003461	4
BGIBMGA003464	1
BGIBMGA003466	2
BGIBMGA003467	8
BGIBMGA003468	2
BGIBMGA003469	1
BGIBMGA003470	8
BGIBMGA003475	1
BGIBMGA003479	8
BGIBMGA003481	8
BGIBMGA003482	6
BGIBMGA003483	2
BGIBMGA003485	1
BGIBMGA003486	4
BGIBMGA003493	8
BGIBMGA003494	7
BGIBMGA003495	8
BGIBMGA003504	8
BGIBMGA003505	2
BGIBMGA003506	1
BGIBMGA003508	6
BGIBMGA003510	8
BGIBMGA003511	6
BGIBMGA003512	7
BGIBMGA003513	8
BGIBMGA003521	2
BGIBMGA003523	6
BGIBMGA003526	2
BGIBMGA003532	8
BGIBMGA003534	8
BGIBMGA003542	2
BGIBMGA003543	6
BGIBMGA003545	4
BGIBMGA003549	8
BGIBMGA003552	6
BGIBMGA003555	1
BGIBMGA003560	1
BGIBMGA003561	1
BGIBMGA003562	1
BGIBMGA003564	7
BGIBMGA003567	5
BGIBMGA003572	8
BGIBMGA003573	8
BGIBMGA003575	8
BGIBMGA003583	4
BGIBMGA003584	4
BGIBMGA003586	8
BGIBMGA003587	1
BGIBMGA003591	7
BGIBMGA003592	7
BGIBMGA003594	1
BGIBMGA003597	1
BGIBMGA003598	8
BGIBMGA003599	7
BGIBMGA003600	7
BGIBMGA003603	7
BGIBMGA003609	1
BGIBMGA003610	8
BGIBMGA003615	7
BGIBMGA003623	2
BGIBMGA003624	2
BGIBMGA003625	2
BGIBMGA003627	1
BGIBMGA003630	4
BGIBMGA003635	1
BGIBMGA003636	1
BGIBMGA003639	8
BGIBMGA003643	1
BGIBMGA003644	6
BGIBMGA003645	6
BGIBMGA003647	4
BGIBMGA003650	7
BGIBMGA003652	1
BGIBMGA003654	8
BGIBMGA003655	3
BGIBMGA003656	3
BGIBMGA003657	3
BGIBMGA003658	3
BGIBMGA003660	8
BGIBMGA003661	7
BGIBMGA003664	6
BGIBMGA003667	1
BGIBMGA003671	2
BGIBMGA003672	1
BGIBMGA003673	1
BGIBMGA003675	2
BGIBMGA003676	4
BGIBMGA003679	8
BGIBMGA003683	7
BGIBMGA003685	2
BGIBMGA003688	3
BGIBMGA003690	2
BGIBMGA003693	3
BGIBMGA003697	8
BGIBMGA003700	8
BGIBMGA003702	1
BGIBMGA003703	7
BGIBMGA003706	4
BGIBMGA003707	4
BGIBMGA003708	4
BGIBMGA003709	3
BGIBMGA003711	8
BGIBMGA003717	1
BGIBMGA003718	3
BGIBMGA003719	8
BGIBMGA003720	5
BGIBMGA003721	2
BGIBMGA003722	8
BGIBMGA003726	8
BGIBMGA003728	6
BGIBMGA003729	2
BGIBMGA003734	2
BGIBMGA003739	6
BGIBMGA003741	7
BGIBMGA003742	8
BGIBMGA003744	2
BGIBMGA003746	8
BGIBMGA003747	8
BGIBMGA003753	4
BGIBMGA003754	2
BGIBMGA003763	4
BGIBMGA003766	8
BGIBMGA003771	1
BGIBMGA003773	6
BGIBMGA003774	1
BGIBMGA003777	8
BGIBMGA003778	8
BGIBMGA003785	4
BGIBMGA003786	8
BGIBMGA003788	1
BGIBMGA003799	8
BGIBMGA003800	5
BGIBMGA003801	4
BGIBMGA003802	2
BGIBMGA003805	4
BGIBMGA003808	3
BGIBMGA003809	1
BGIBMGA003814	8
BGIBMGA003815	1
BGIBMGA003817	3
BGIBMGA003825	2
BGIBMGA003829	8
BGIBMGA003833	1
BGIBMGA003836	7
BGIBMGA003839	1
BGIBMGA003840	1
BGIBMGA003841	7
BGIBMGA003842	1
BGIBMGA003847	8
BGIBMGA003848	8
BGIBMGA003851	8
BGIBMGA003852	1
BGIBMGA003856	8
BGIBMGA003860	2
BGIBMGA003861	4
BGIBMGA003864	8
BGIBMGA003865	6
BGIBMGA003866	5
BGIBMGA003873	1
BGIBMGA003874	1
BGIBMGA003882	3
BGIBMGA003891	1
BGIBMGA003892	1
BGIBMGA003893	6
BGIBMGA003895	8
BGIBMGA003897	1
BGIBMGA003908	2
BGIBMGA003910	1
BGIBMGA003911	5
BGIBMGA003912	5
BGIBMGA003917	3
BGIBMGA003920	5
BGIBMGA003923	1
BGIBMGA003924	1
BGIBMGA003926	5
BGIBMGA003927	5
BGIBMGA003928	8
BGIBMGA003929	8
BGIBMGA003931	7
BGIBMGA003932	4
BGIBMGA003933	8
BGIBMGA003934	8
BGIBMGA003935	3
BGIBMGA003936	2
BGIBMGA003938	6
BGIBMGA003939	6
BGIBMGA003943	5
BGIBMGA003944	6
BGIBMGA003945	5
BGIBMGA003946	8
BGIBMGA003949	2
BGIBMGA003950	4
BGIBMGA003952	2
BGIBMGA003955	1
BGIBMGA003956	4
BGIBMGA003961	4
BGIBMGA003966	3
BGIBMGA003967	3
BGIBMGA003968	7
BGIBMGA003969	5
BGIBMGA003970	8
BGIBMGA003971	8
BGIBMGA003972	8
BGIBMGA003973	8
BGIBMGA003977	1
BGIBMGA003978	8
BGIBMGA003979	8
BGIBMGA003985	4
BGIBMGA003986	7
BGIBMGA003988	4
BGIBMGA003989	7
BGIBMGA003990	3
BGIBMGA003994	8
BGIBMGA004000	1
BGIBMGA004001	8
BGIBMGA004009	1
BGIBMGA004010	2
BGIBMGA004012	7
BGIBMGA004017	1
BGIBMGA004021	2
BGIBMGA004022	1
BGIBMGA004023	1
BGIBMGA004024	7
BGIBMGA004027	6
BGIBMGA004035	3
BGIBMGA004036	8
BGIBMGA004037	7
BGIBMGA004038	8
BGIBMGA004040	3
BGIBMGA004041	5
BGIBMGA004042	6
BGIBMGA004043	8
BGIBMGA004044	4
BGIBMGA004052	7
BGIBMGA004053	7
BGIBMGA004054	1
BGIBMGA004056	8
BGIBMGA004061	7
BGIBMGA004062	4
BGIBMGA004068	7
BGIBMGA004074	6
BGIBMGA004079	8
BGIBMGA004082	3
BGIBMGA004084	7
BGIBMGA004085	7
BGIBMGA004089	8
BGIBMGA004090	1
BGIBMGA004093	8
BGIBMGA004098	2
BGIBMGA004107	2
BGIBMGA004108	2
BGIBMGA004112	3
BGIBMGA004114	8
BGIBMGA004119	1
BGIBMGA004120	2
BGIBMGA004126	6
BGIBMGA004128	8
BGIBMGA004131	4
BGIBMGA004134	4
BGIBMGA004136	4
BGIBMGA004138	2
BGIBMGA004140	3
BGIBMGA004142	1
BGIBMGA004143	4
BGIBMGA004145	4
BGIBMGA004146	7
BGIBMGA004147	3
BGIBMGA004151	7
BGIBMGA004157	8
BGIBMGA004164	4
BGIBMGA004165	8
BGIBMGA004166	1
BGIBMGA004172	8
BGIBMGA004176	6
BGIBMGA004179	7
BGIBMGA004187	1
BGIBMGA004188	1
BGIBMGA004191	2
BGIBMGA004196	1
BGIBMGA004199	4
BGIBMGA004202	1
BGIBMGA004205	5
BGIBMGA004206	3
BGIBMGA004208	3
BGIBMGA004210	2
BGIBMGA004215	4
BGIBMGA004216	7
BGIBMGA004220	2
BGIBMGA004221	3
BGIBMGA004229	2
BGIBMGA004231	1
BGIBMGA004234	2
BGIBMGA004241	1
BGIBMGA004242	8
BGIBMGA004243	8
BGIBMGA004247	3
BGIBMGA004248	1
BGIBMGA004249	1
BGIBMGA004266	8
BGIBMGA004267	4
BGIBMGA004276	3
BGIBMGA004279	4
BGIBMGA004280	3
BGIBMGA004284	8
BGIBMGA004287	3
BGIBMGA004294	8
BGIBMGA004307	6
BGIBMGA004309	1
BGIBMGA004314	2
BGIBMGA004316	2
BGIBMGA004317	2
BGIBMGA004320	2
BGIBMGA004321	2
BGIBMGA004323	2
BGIBMGA004327	8
BGIBMGA004328	8
BGIBMGA004329	7
BGIBMGA004331	1
BGIBMGA004332	2
BGIBMGA004333	2
BGIBMGA004336	6
BGIBMGA004337	5
BGIBMGA004338	8
BGIBMGA004339	2
BGIBMGA004340	2
BGIBMGA004343	1
BGIBMGA004347	4
BGIBMGA004348	7
BGIBMGA004353	1
BGIBMGA004355	2
BGIBMGA004356	8
BGIBMGA004363	2
BGIBMGA004364	2
BGIBMGA004365	6
BGIBMGA004374	1
BGIBMGA004375	1
BGIBMGA004376	2
BGIBMGA004377	1
BGIBMGA004378	8
BGIBMGA004379	1
BGIBMGA004381	2
BGIBMGA004382	8
BGIBMGA004389	2
BGIBMGA004390	8
BGIBMGA004391	2
BGIBMGA004392	8
BGIBMGA004393	8
BGIBMGA004394	5
BGIBMGA004395	5
BGIBMGA004396	5
BGIBMGA004397	5
BGIBMGA004398	3
BGIBMGA004399	5
BGIBMGA004400	3
BGIBMGA004401	7
BGIBMGA004403	5
BGIBMGA004404	7
BGIBMGA004405	5
BGIBMGA004406	3
BGIBMGA004409	7
BGIBMGA004414	4
BGIBMGA004415	7
BGIBMGA004416	7
BGIBMGA004417	7
BGIBMGA004418	7
BGIBMGA004419	8
BGIBMGA004421	7
BGIBMGA004423	4
BGIBMGA004436	3
BGIBMGA004452	3
BGIBMGA004454	7
BGIBMGA004455	5
BGIBMGA004456	5
BGIBMGA004457	5
BGIBMGA004458	5
BGIBMGA004459	5
BGIBMGA004460	5
BGIBMGA004463	3
BGIBMGA004464	3
BGIBMGA004465	3
BGIBMGA004473	3
BGIBMGA004476	3
BGIBMGA004478	8
BGIBMGA004482	1
BGIBMGA004494	1
BGIBMGA004498	1
BGIBMGA004506	6
BGIBMGA004511	3
BGIBMGA004514	1
BGIBMGA004516	2
BGIBMGA004517	8
BGIBMGA004521	2
BGIBMGA004523	2
BGIBMGA004529	7
BGIBMGA004530	7
BGIBMGA004535	8
BGIBMGA004540	8
BGIBMGA004541	4
BGIBMGA004544	7
BGIBMGA004545	4
BGIBMGA004549	8
BGIBMGA004550	8
BGIBMGA004560	3
BGIBMGA004561	5
BGIBMGA004562	6
BGIBMGA004565	6
BGIBMGA004566	5
BGIBMGA004569	2
BGIBMGA004571	4
BGIBMGA004574	4
BGIBMGA004580	8
BGIBMGA004582	2
BGIBMGA004584	8
BGIBMGA004585	6
BGIBMGA004592	8
BGIBMGA004594	2
BGIBMGA004595	3
BGIBMGA004596	8
BGIBMGA004605	2
BGIBMGA004606	8
BGIBMGA004607	2
BGIBMGA004608	2
BGIBMGA004612	1
BGIBMGA004616	3
BGIBMGA004618	5
BGIBMGA004619	8
BGIBMGA004625	7
BGIBMGA004627	8
BGIBMGA004628	8
BGIBMGA004629	2
BGIBMGA004639	7
BGIBMGA004640	2
BGIBMGA004642	2
BGIBMGA004643	2
BGIBMGA004646	8
BGIBMGA004648	4
BGIBMGA004649	4
BGIBMGA004654	3
BGIBMGA004655	3
BGIBMGA004656	8
BGIBMGA004657	8
BGIBMGA004661	1
BGIBMGA004666	1
BGIBMGA004667	6
BGIBMGA004670	3
BGIBMGA004672	2
BGIBMGA004674	2
BGIBMGA004683	7
BGIBMGA004686	1
BGIBMGA004689	2
BGIBMGA004692	4
BGIBMGA004693	8
BGIBMGA004695	8
BGIBMGA004697	2
BGIBMGA004698	8
BGIBMGA004701	2
BGIBMGA004706	2
BGIBMGA004709	1
BGIBMGA004710	3
BGIBMGA004711	8
BGIBMGA004726	6
BGIBMGA004728	6
BGIBMGA004731	8
BGIBMGA004732	8
BGIBMGA004733	8
BGIBMGA004734	6
BGIBMGA004737	8
BGIBMGA004738	2
BGIBMGA004739	5
BGIBMGA004743	1
BGIBMGA004744	1
BGIBMGA004745	1
BGIBMGA004746	7
BGIBMGA004753	8
BGIBMGA004757	2
BGIBMGA004766	3
BGIBMGA004774	8
BGIBMGA004775	1
BGIBMGA004776	8
BGIBMGA004778	3
BGIBMGA004780	6
BGIBMGA004782	4
BGIBMGA004783	8
BGIBMGA004784	2
BGIBMGA004785	1
BGIBMGA004791	2
BGIBMGA004802	8
BGIBMGA004803	8
BGIBMGA004805	6
BGIBMGA004807	8
BGIBMGA004809	7
BGIBMGA004810	6
BGIBMGA004818	7
BGIBMGA004819	4
BGIBMGA004821	2
BGIBMGA004824	2
BGIBMGA004832	4
BGIBMGA004833	2
BGIBMGA004836	4
BGIBMGA004837	8
BGIBMGA004839	8
BGIBMGA004844	2
BGIBMGA004845	2
BGIBMGA004847	2
BGIBMGA004852	1
BGIBMGA004857	8
BGIBMGA004859	3
BGIBMGA004860	4
BGIBMGA004861	6
BGIBMGA004865	7
BGIBMGA004873	1
BGIBMGA004876	4
BGIBMGA004877	8
BGIBMGA004882	8
BGIBMGA004885	7
BGIBMGA004886	7
BGIBMGA004887	1
BGIBMGA004888	1
BGIBMGA004889	1
BGIBMGA004890	3
BGIBMGA004891	1
BGIBMGA004896	8
BGIBMGA004898	1
BGIBMGA004903	3
BGIBMGA004905	8
BGIBMGA004906	7
BGIBMGA004908	2
BGIBMGA004910	5
BGIBMGA004919	2
BGIBMGA004920	3
BGIBMGA004927	2
BGIBMGA004928	2
BGIBMGA004929	2
BGIBMGA004932	1
BGIBMGA004934	2
BGIBMGA004935	3
BGIBMGA004936	2
BGIBMGA004940	1
BGIBMGA004948	2
BGIBMGA004950	6
BGIBMGA004951	5
BGIBMGA004952	5
BGIBMGA004955	6
BGIBMGA004960	8
BGIBMGA004962	8
BGIBMGA004963	7
BGIBMGA004971	2
BGIBMGA004975	8
BGIBMGA004976	2
BGIBMGA004980	1
BGIBMGA004993	6
BGIBMGA004998	3
BGIBMGA005006	8
BGIBMGA005011	7
BGIBMGA005013	6
BGIBMGA005015	6
BGIBMGA005022	1
BGIBMGA005024	8
BGIBMGA005035	8
BGIBMGA005036	7
BGIBMGA005038	8
BGIBMGA005041	2
BGIBMGA005042	5
BGIBMGA005046	6
BGIBMGA005048	8
BGIBMGA005052	6
BGIBMGA005060	7
BGIBMGA005063	4
BGIBMGA005064	4
BGIBMGA005066	4
BGIBMGA005067	8
BGIBMGA005068	8
BGIBMGA005070	8
BGIBMGA005080	6
BGIBMGA005083	8
BGIBMGA005085	2
BGIBMGA005092	5
BGIBMGA005095	1
BGIBMGA005097	1
BGIBMGA005098	1
BGIBMGA005102	8
BGIBMGA005103	2
BGIBMGA005105	7
BGIBMGA005106	4
BGIBMGA005107	2
BGIBMGA005108	1
BGIBMGA005111	6
BGIBMGA005114	2
BGIBMGA005116	1
BGIBMGA005117	1
BGIBMGA005119	8
BGIBMGA005120	7
BGIBMGA005121	7
BGIBMGA005124	1
BGIBMGA005129	8
BGIBMGA005130	4
BGIBMGA005131	7
BGIBMGA005135	2
BGIBMGA005140	4
BGIBMGA005142	1
BGIBMGA005143	5
BGIBMGA005144	7
BGIBMGA005146	8
BGIBMGA005149	3
BGIBMGA005150	6
BGIBMGA005152	6
BGIBMGA005156	4
BGIBMGA005159	1
BGIBMGA005163	8
BGIBMGA005167	3
BGIBMGA005170	8
BGIBMGA005173	3
BGIBMGA005174	3
BGIBMGA005177	2
BGIBMGA005178	1
BGIBMGA005181	7
BGIBMGA005182	7
BGIBMGA005187	6
BGIBMGA005196	6
BGIBMGA005202	4
BGIBMGA005203	2
BGIBMGA005204	3
BGIBMGA005205	4
BGIBMGA005207	5
BGIBMGA005208	5
BGIBMGA005210	2
BGIBMGA005213	2
BGIBMGA005214	8
BGIBMGA005216	1
BGIBMGA005222	2
BGIBMGA005224	8
BGIBMGA005226	4
BGIBMGA005227	3
BGIBMGA005229	1
BGIBMGA005230	1
BGIBMGA005238	7
BGIBMGA005239	1
BGIBMGA005241	8
BGIBMGA005242	8
BGIBMGA005244	8
BGIBMGA005249	8
BGIBMGA005250	1
BGIBMGA005259	6
BGIBMGA005261	5
BGIBMGA005262	8
BGIBMGA005266	5
BGIBMGA005267	4
BGIBMGA005270	1
BGIBMGA005274	2
BGIBMGA005277	3
BGIBMGA005278	3
BGIBMGA005279	2
BGIBMGA005289	8
BGIBMGA005290	4
BGIBMGA005292	5
BGIBMGA005295	5
BGIBMGA005299	5
BGIBMGA005300	8
BGIBMGA005301	8
BGIBMGA005302	2
BGIBMGA005304	2
BGIBMGA005306	4
BGIBMGA005308	2
BGIBMGA005309	4
BGIBMGA005310	4
BGIBMGA005315	2
BGIBMGA005318	8
BGIBMGA005319	1
BGIBMGA005320	6
BGIBMGA005321	6
BGIBMGA005323	2
BGIBMGA005325	2
BGIBMGA005328	3
BGIBMGA005329	2
BGIBMGA005333	2
BGIBMGA005335	2
BGIBMGA005341	7
BGIBMGA005347	1
BGIBMGA005348	8
BGIBMGA005350	2
BGIBMGA005351	8
BGIBMGA005353	7
BGIBMGA005357	4
BGIBMGA005358	8
BGIBMGA005359	8
BGIBMGA005365	6
BGIBMGA005370	8
BGIBMGA005371	5
BGIBMGA005377	2
BGIBMGA005380	1
BGIBMGA005382	8
BGIBMGA005383	4
BGIBMGA005388	8
BGIBMGA005391	1
BGIBMGA005395	8
BGIBMGA005399	8
BGIBMGA005409	1
BGIBMGA005410	8
BGIBMGA005413	2
BGIBMGA005416	8
BGIBMGA005417	8
BGIBMGA005418	7
BGIBMGA005424	6
BGIBMGA005433	1
BGIBMGA005436	4
BGIBMGA005437	5
BGIBMGA005438	1
BGIBMGA005441	4
BGIBMGA005444	3
BGIBMGA005447	6
BGIBMGA005458	7
BGIBMGA005459	2
BGIBMGA005462	1
BGIBMGA005466	2
BGIBMGA005467	4
BGIBMGA005468	8
BGIBMGA005472	1
[truncated: 3,219 more rows]
