# Supplementary material for: Comparative Transcriptome Analysis Provides Novel Insight into Morphologic and Metabolic Changes in the Fat Body during Silkworm Metamorphosis
Source: Int J Mol Sci. 2018 Nov 9;19(11):3525. doi: 10.3390/ijms19113525 (PMC6274779; doi:10.3390/ijms19113525)
Supplement: Supplementary file 1 [file ijms-19-03525-s001.zip › Table S6. DEGs involved in glycerolipid metabolism and fatty acid degradation pathways.xlsx]

## Sheet: Sheet1
Table S6. DEGs involved in glycerolipid metabolism and fatty acid degradation pathways
Gene symbol	GeneID	Gene description	Pathways
Gk2	BGIBMGA013299	glycerol kinase	Glycerolipid
Dgke	BGIBMGA007232	diacylglycerol kinase epsilon	Glycerolipid
Tkfc1	BGIBMGA010467	triokinase/FMN cyclase	Glycerolipid
Agpat5	BGIBMGA007838	1-acylglycerol-3-phosphate O-acyltransferase 5	Glycerolipid
AKR2E4L1	BGIBMGA001348	aldo-keto reductase AKR2E4-like	Glycerolipid
AKR2E4L2	BGIBMGA001351	aldo-keto reductase AKR2E4-like	Glycerolipid
AKR2E4L3	BGIBMGA001367	aldo-keto reductase AKR2E4-like	Glycerolipid
AKR2E4L4	BGIBMGA009799	aldo-keto reductase AKR2E4-like	Glycerolipid
AKR2E4L5	BGIBMGA009800	aldo-keto reductase AKR2E4-like	Glycerolipid
AKR2E4L6	BGIBMGA009801	aldo-keto reductase AKR2E4-like	Glycerolipid
Plpp3	BGIBMGA003966	putative phosphatidate phosphatase	Glycerolipid
Plpp4	BGIBMGA003967	putative phosphatidate phosphatase	Glycerolipid
AKR2E4L7	BGIBMGA012831	aldo-keto reductase AKR2E4-like	Glycerolipid
Tkfc2	BGIBMGA010468	triokinase/FMN cyclase	Glycerolipid
Plpp5	BGIBMGA003968	putative phosphatidate phosphatase	Glycerolipid
Plpp6	BGIBMGA003969	putative phosphatidate phosphatase	Glycerolipid
Gpam	BGIBMGA010829	glycerol-3-phosphate acyltransferase 1, mitochondrial	Glycerolipid
AKR2E4L8	BGIBMGA013253	aldo-keto reductase AKR2E4-like	Glycerolipid
Plpp2	BGIBMGA001972	phospholipid phosphatase 2	Glycerolipid
Mogat2L	BGIBMGA008049	2-acylglycerol O-acyltransferase 2-A-like	Glycerolipid
Dgkh	BGIBMGA003299	diacylglycerol kinase eta	Glycerolipid
AKR2E4L9	BGIBMGA013254	aldo-keto reductase AKR2E4-like	Glycerolipid
Agpat3	BGIBMGA000425	1-acyl-sn-glycerol-3-phosphate acyltransferase gamma	Glycerolipid
Gk	BGIBMGA000572	glycerol kinase	Glycerolipid
Acsl5	BGIBMGA008853	long-chain-fatty-acid--CoA ligase 5	Fatty acid degradation
Acsl4	BGIBMGA003788	long-chain-fatty-acid--CoA ligase 4	Fatty acid degradation
3HCD.2	BGIBMGA007409	3-hydroxyacyl-CoA dehydrogenase	Fatty acid degradation
3HCD.1	BGIBMGA007408	3-hydroxyacyl-CoA dehydrogenase	Fatty acid degradation
Abe-1	BGIBMGA003709	very long-chain-fatty-acid--CoA ligase bubblegum	Fatty acid degradation
acdh	BGIBMGA000715	probable medium-chain specific acyl-CoA dehydrogenase, mitochondrial	Fatty acid degradation
Hadh	BGIBMGA002967	3-hydroxyacyl-CoA dehydrogenase	Fatty acid degradation
CPT2	BGIBMGA010559	carnitine O-palmitoyltransferase 2, mitochondrial	Fatty acid degradation
acox-1.1	BGIBMGA002573	probable peroxisomal acyl-coenzyme A oxidase 1	Fatty acid degradation
acox-1.5	BGIBMGA002716	probable peroxisomal acyl-coenzyme A oxidase 1	Fatty acid degradation
acox-1.4	BGIBMGA002577	probable peroxisomal acyl-coenzyme A oxidase 1	Fatty acid degradation
acox-1.2	BGIBMGA002574	probable peroxisomal acyl-coenzyme A oxidase 1	Fatty acid degradation
acox-1.3	BGIBMGA002575	probable peroxisomal acyl-coenzyme A oxidase 1	Fatty acid degradation
