# Supplementary material for: Comparative Transcriptome Analysis Provides Novel Insight into Morphologic and Metabolic Changes in the Fat Body during Silkworm Metamorphosis
Source: Int J Mol Sci. 2018 Nov 9;19(11):3525. doi: 10.3390/ijms19113525 (PMC6274779; doi:10.3390/ijms19113525)
Supplement: Supplementary file 1 [file ijms-19-03525-s001.zip › Table S7. DEGs involved in lipid metabolic process.xlsx]

## Sheet: Sheet1
Table S7. The relevant expressed genes of metabolic process in the fat body
Gene symbol	GeneID	L5D3	W0	W2	P0	P3
TGL	BGIBMGA001647	5.26	2.88	8.19	10.56	20.52
ATGL	BGIBMGA001056	2.32	0.52	1.73	2.25	5.05
HSL	BGIBMGA008324	2.51	1.09	3.6	6.73	13.71
ABHD12	BGIBMGA008194	5.9	1.98	11.66	3.72	20.57
