# Supplementary material for: Comparative Transcriptome Analysis Provides Novel Insight into Morphologic and Metabolic Changes in the Fat Body during Silkworm Metamorphosis
Source: Int J Mol Sci. 2018 Nov 9;19(11):3525. doi: 10.3390/ijms19113525 (PMC6274779; doi:10.3390/ijms19113525)
Supplement: Supplementary file 1 [file ijms-19-03525-s001.zip › Table S8. Primer list.xlsx]

## Sheet: Sheet1
Table S8. Primers of the genes for PCR
	GeneID	Gene description	Gene symbol	Forward Primers	Reverse Primers
qPCR	BGIBMGA000716	nuclear hormone receptor FTZ-F1	Ftz-f1	5' CACCAGAGAATGCACAATGG 3'	5'GTGGTCGGCTAATGAAGGAA 3'
	BGIBMGA007878	autophagy 5-like	Atg5	5' AAGTTCCCTGAAGACATTCT 3'	5' ATTTTGTAATCCAAGCCATA 3'
	BGIBMGA011783	autophagy related protein Atg8	Atg8	5' GCTTGGAGACCTCGACAAAA 3'	5' GCAGATGTGGGTGGAATGAC 3'
	BGIBMGA006131	ICE protein	ICE	5' GCCGACCAACCATACAAGAT 3'	5' ACCACTGTTCTGCCCTCATC 3'
	BGIBMGA007804	matrix metalloproteinase 1	Mmp1	5' AATGCTACGGGTGAACTGGA 3'	5' CTTGACCCTTGCAATGCGTA3'
	BGIBMGA005310	matrix metalloproteinase-2	Mmp2	5' CACCACCAACAACCACTACG 3'	5' CTAGATGGATCACGGGGCAT 3'
	BGIBMGA010384	decapentaplegic isoform X1	dpp	5' TTGGCGTTGTTGGGTCTG 3'	5' ATGGCTCCGCTTGCCTCGT 3'
	BGIBMGA005940	protein 60A(Glass bottom boat)	gbb	5' TCACCAGCTGATAACCGAGG 3'	5' GAACGGTTGTCTGCCTTCTG 3'
	BGIBMGA012660	3-ketoacyl-CoA thiolase, mitochondrial	yip2	5' TCCCAGCAGAGATGGAAAAC 3'	5' CGGTCTAGGATGCTCGTCTC 3'
	BGIBMGA004200	lipase 3	lip3	5' ATCGATTACGTCCTCGCATC 3'	5' CGTTATATTCCGGCCTCTCA 3'
	BGIBMGA013567	ribosomal protein L3	Rpl3	5' GAAGATGATCCGCTACTGT 3'	5' TATCCTTTGCCCTTGGTG 3'
dsRNA			RFP	5' TAATACGACTCACTATAGGGCCCAGTTCCAGTACGGCTCC 3'	5' TAATACGACTCACTATAGGGCTCCACGATGGTGTAGTCC 3'
	BGIBMGA010384	decapentaplegic isoform X1	Dpp	5' TAATACGACTCACTATAGGGACGAGGCAAGCGGAGCCATAC 3'	5' TAATACGACTCACTATAGGGATGATCTGCGAGCGGGAACG 3'
	BGIBMGA005940	protein 60A(Glass bottom boat)	Gbb	5' TAATACGACTCACTATAGGGCGTCACATACGGAAGACC 3'	5' TAATACGACTCACTATAGGGAGAGGACCGAGATTGGAG 3'
