# Supplementary material for: Comparative Transcriptome Analysis Provides Novel Insight into Morphologic and Metabolic Changes in the Fat Body during Silkworm Metamorphosis
Source: Int J Mol Sci. 2018 Nov 9;19(11):3525. doi: 10.3390/ijms19113525 (PMC6274779; doi:10.3390/ijms19113525)
Supplement: Supplementary file 1 [file ijms-19-03525-s001.zip › Tabls S4. Functional analysis of highly expressed at the third day of the last larval instar(L5D3) and the third day after pupation (P3).xlsx]

## Sheet: Sheet1
Tabls S4. Functional analysis of highly expressed at the third day of the last larval instar(L5D3) and the third day after pupation (P3)
Highly expresed stage	Category	GO	Gene number	Gene percent	Name
L5D3	Molecular function	GO:0043167	70	26.2	ion binding
	Molecular function	GO:0016491	64	24	oxidoreductase activity
	Molecular function	GO:1901363	45	16.9	heterocyclic compound binding
	Molecular function	GO:0097159	45	16.9	organic cyclic compound binding
	Cellular component	GO:0044425	63	23.6	membrane part
	Cellular component	GO:0044424	40	15	intracellular part
	Cellular component	GO:0043229	25	9.4	intracellular organelle
	Cellular component	GO:0043227	24	9	membrane-bounded organelle
	Biological process	GO:0071704	83	31.1	organic substance metabolic process
	Biological process	GO:0044238	72	27	primary metabolic process
	Biological process	GO:0044237	62	23.2	cellular metabolic process
	Biological process	GO:0055114	61	22.8	oxidation-reduction process
P3	Molecular function	GO:0097159	514	35.5	organic cyclic compound binding
	Molecular function	GO:1901363	513	35.4	heterocyclic compound binding
	Molecular function	GO:0043167	430	29.7	ion binding
	Molecular function	GO:0016787	256	17.7	hydrolase activity
	Cellular component	GO:0044424	469	32.4	intracellular part
	Cellular component	GO:0044425	344	23.8	membrane part
	Cellular component	GO:0043229	363	25.1	intracellular organelle
	Cellular component	GO:0043227	276	19.1	membrane-bounded organelle
	Biological process	GO:0071704	555	38.3	organic substance metabolic process
	Biological process	GO:0044238	528	36.5	primary metabolic process
	Biological process	GO:0044237	528	36.5	cellular metabolic process
	Biological process	GO:0006807	497	34.3	nitrogen compound metabolic process
