# Supplementary material for: Comparative Transcriptome Analysis Provides Novel Insight into Morphologic and Metabolic Changes in the Fat Body during Silkworm Metamorphosis
Source: Int J Mol Sci. 2018 Nov 9;19(11):3525. doi: 10.3390/ijms19113525 (PMC6274779; doi:10.3390/ijms19113525)
Supplement: Supplementary file 1 [file ijms-19-03525-s001.zip › Tabls S5. Extracellular region of highly expressed during prepupa.xlsx]

## Sheet: Sheet1
Tabls S5. Extracellular region of highly expressed during prepupa
Extracellular region	GeneID	Gene description
extracellular matrix	BGIBMGA002885	matrix metalloproteinase-2
	BGIBMGA007804	matrix metalloproteinase 1
	BGIBMGA004329	type IV collagen
extracellular space	BGIBMGA002368	serine protease inhibitor 13
	BGIBMGA003841	BRCA1-associated RING domain protein 1
	BGIBMGA004726	serine protease inhibitor 28
	BGIBMGA004955	serine protease inhibitor 13
	BGIBMGA007729	antitrypsin
	BGIBMGA010213	serine protease inhibitor 3
	BGIBMGA012895	adenosine deaminase AGSA
	BGIBMGA012938	adenosine deaminase AGSA
	BGIBMGA012939	adenosine deaminase AGSA
	BGIBMGA013849	serine protease inhibitor 5
other of extracellular	BGIBMGA000018	antibacterial peptide enbocin 2
	BGIBMGA000039	antibacterial peptide enbocin 2
	BGIBMGA000462	27 kDa glycoprotein
	BGIBMGA000648	chitinase-like protein EN03
	BGIBMGA003328	SCP-related protein
	BGIBMGA003664	pancreatic lipase-related protein 2
	BGIBMGA003841	BRCA1-associated RING domain protein 1
	BGIBMGA004329	type IV collagen
	BGIBMGA004401	low molecular mass 30 kDa lipoprotein 19G1-like
	BGIBMGA004404	low molecular mass 30 kDa lipoprotein 19G1-like
	BGIBMGA004454	low molecular mass 30 kDa lipoprotein 21G1-like
	BGIBMGA006214	very low-density lipoprotein receptor
	BGIBMGA006280	cecropin B
	BGIBMGA006775	lebocin 5
	BGIBMGA006874	chitinase-related protein 1
	BGIBMGA007677	protein obstructor-E
	BGIBMGA007899	protein obstructor-E
	BGIBMGA007901	protein obstructor-E
	BGIBMGA008016	WAP four-disulfide core domain protein 2
	BGIBMGA008978	putative neuropeptide precursor protein
	BGIBMGA009573	paralytic peptide binding protein 2
	BGIBMGA010240	chitinase precursor
	BGIBMGA010384	decapentaplegic
	BGIBMGA010633	pancreatic lipase-related protein 2
	BGIBMGA011607	beta-1,3-glucan recognition protein 3
	BGIBMGA012476	bombyxin B-12
	BGIBMGA013108	apolipophorin-III
	BGIBMGA014098	microvitellogenin
	BGIBMGA014285	cecropin B
	BGIBMGA014360	putative defense protein
